# Supplementary material for: Drug interaction prediction using ontology-driven hypothetical assertion framework for pathway generation followed by numerical simulation
Source: BMC Bioinformatics. 2008 May 28;9(Suppl 6):S11. doi: 10.1186/1471-2105-9-S6-S11 (PMC2423434; doi:10.1186/1471-2105-9-S6-S11)
Supplement: Additional file 1 — owl file for dio_event ontology: This file includes all OWL classes and properties defined for the drug interaction ontology (DIO). [file 1471-2105-9-S6-S11-S1.owl]

<?xml version="1.0"?>
<rdf:RDF
    xmlns:swrlb="http://www.w3.org/2003/11/swrlb#"
    xmlns="http://www.bio.cs.titech.ac.jp/~dio/dio_event.owl#"
    xmlns:fma="http://nlm.nih.gov/ontology/FMAInOWL#"
    xmlns:swrl="http://www.w3.org/2003/11/swrl#"
    xmlns:rdf="http://www.w3.org/1999/02/22-rdf-syntax-ns#"
    xmlns:xsd="http://www.w3.org/2001/XMLSchema#"
    xmlns:rdfs="http://www.w3.org/2000/01/rdf-schema#"
    xmlns:owl="http://www.w3.org/2002/07/owl#"
    xmlns:obo_rel="http://www.geneontology.org/owl#"
    xmlns:dc="http://purl.org/dc/elements/1.1/"
  xml:base="http://www.bio.cs.titech.ac.jp/~dio/dio_event.owl">
  <owl:Ontology rdf:about="">
    <owl:imports rdf:resource="http://obo.sourceforge.net/relationship/relationship.owl"/>
    <owl:imports rdf:resource="http://www.w3.org/2003/11/swrl"/>
    <owl:imports rdf:resource="http://www.w3.org/2003/11/swrlb"/>
  </owl:Ontology>
  <rdfs:Datatype rdf:about="http://www.w3.org/2001/XMLSchema#integer"/>
  <owl:Class rdf:ID="Secondary_active_transport">
    <rdfs:subClassOf>
      <owl:Class rdf:ID="Active_transport"/>
    </rdfs:subClassOf>
  </owl:Class>
  <owl:Class rdf:about="#Active_transport">
    <has_CUI rdf:datatype="http://www.w3.org/2001/XMLSchema#string"
    >C0005529</has_CUI>
    <rdfs:comment rdf:datatype="http://www.w3.org/2001/XMLSchema#string"
    >?MSH/MH|The movement of materials across cell membranes and ??epithelial layers against an electrochemical gradient, requiring ??the expenditure of metabolic energy.</rdfs:comment>
    <rdfs:subClassOf>
      <owl:Restriction>
        <owl:minCardinality rdf:datatype="http://www.w3.org/2001/XMLSchema#int"
        >1</owl:minCardinality>
        <owl:onProperty>
          <owl:ObjectProperty rdf:ID="hasEnablerSituatedParticipant"/>
        </owl:onProperty>
      </owl:Restriction>
    </rdfs:subClassOf>
    <rdfs:subClassOf>
      <owl:Restriction>
        <owl:minCardinality rdf:datatype="http://www.w3.org/2001/XMLSchema#int"
        >1</owl:minCardinality>
        <owl:onProperty>
          <owl:ObjectProperty rdf:ID="hasEnablerSituatedPopulationChange"/>
        </owl:onProperty>
      </owl:Restriction>
    </rdfs:subClassOf>
    <rdfs:subClassOf>
      <owl:Class rdf:ID="passage_through_biological_membrane"/>
    </rdfs:subClassOf>
  </owl:Class>
  <owl:Class rdf:ID="_otherDrugMetabolismProcess">
    <rdfs:subClassOf>
      <owl:Class rdf:ID="_drug_metabolism"/>
    </rdfs:subClassOf>
  </owl:Class>
  <owl:Class rdf:ID="_drugInactivationProcess">
    <rdfs:subClassOf>
      <owl:Class rdf:about="#_drug_metabolism"/>
    </rdfs:subClassOf>
  </owl:Class>
  <owl:Class rdf:ID="_5-FU">
    <rdfs:comment rdf:datatype="http://www.w3.org/2001/XMLSchema#string"
    >Fluorouracil</rdfs:comment>
    <rdfs:subClassOf>
      <owl:Class rdf:ID="Metabolites_of_Capecitabine"/>
    </rdfs:subClassOf>
    <has_CUI rdf:datatype="http://www.w3.org/2001/XMLSchema#string"
    >C0016360</has_CUI>
  </owl:Class>
  <owl:Class rdf:ID="Pentosyltransferase">
    <rdfs:subClassOf>
      <owl:Class rdf:ID="hexosyltransferase"/>
    </rdfs:subClassOf>
    <has_CUI rdf:datatype="http://www.w3.org/2001/XMLSchema#string"
    >C0030897</has_CUI>
  </owl:Class>
  <owl:Class rdf:ID="Process">
    <rdfs:comment rdf:datatype="http://www.w3.org/2001/XMLSchema#string"
    >A sequence of events which produces some outcome. (NCI Thesaurus)</rdfs:comment>
    <has_CUI rdf:datatype="http://www.w3.org/2001/XMLSchema#string"
    >C1522240</has_CUI>
    <rdfs:subClassOf>
      <owl:Restriction>
        <owl:onProperty>
          <owl:ObjectProperty rdf:ID="hasEnablerTriggerPopulationChange"/>
        </owl:onProperty>
        <owl:minCardinality rdf:datatype="http://www.w3.org/2001/XMLSchema#int"
        >1</owl:minCardinality>
      </owl:Restriction>
    </rdfs:subClassOf>
    <rdfs:subClassOf>
      <owl:Restriction>
        <owl:onProperty>
          <owl:ObjectProperty rdf:ID="hasResultantParticipant"/>
        </owl:onProperty>
        <owl:minCardinality rdf:datatype="http://www.w3.org/2001/XMLSchema#int"
        >1</owl:minCardinality>
      </owl:Restriction>
    </rdfs:subClassOf>
    <rdfs:subClassOf>
      <owl:Restriction>
        <owl:minCardinality rdf:datatype="http://www.w3.org/2001/XMLSchema#int"
        >1</owl:minCardinality>
        <owl:onProperty>
          <owl:ObjectProperty rdf:ID="hasEnablerTriggerParticipant"/>
        </owl:onProperty>
      </owl:Restriction>
    </rdfs:subClassOf>
    <rdfs:subClassOf rdf:resource="http://www.w3.org/2002/07/owl#Thing"/>
    <rdfs:subClassOf>
      <owl:Restriction>
        <owl:onProperty>
          <owl:ObjectProperty rdf:ID="hasResultantPopulationChange"/>
        </owl:onProperty>
        <owl:minCardinality rdf:datatype="http://www.w3.org/2001/XMLSchema#int"
        >1</owl:minCardinality>
      </owl:Restriction>
    </rdfs:subClassOf>
    <rdfs:subClassOf>
      <owl:Restriction>
        <owl:allValuesFrom>
          <owl:Class rdf:ID="Increased"/>
        </owl:allValuesFrom>
        <owl:onProperty>
          <owl:ObjectProperty rdf:about="#hasResultantPopulationChange"/>
        </owl:onProperty>
      </owl:Restriction>
    </rdfs:subClassOf>
  </owl:Class>
  <owl:Class rdf:ID="Hydrolase">
    <rdfs:subClassOf>
      <owl:Class rdf:ID="Enzymes"/>
    </rdfs:subClassOf>
    <has_CUI rdf:datatype="http://www.w3.org/2001/XMLSchema#string"
    >C0020289</has_CUI>
  </owl:Class>
  <owl:Class rdf:ID="cytoplasm">
    <has_CUI rdf:datatype="http://www.w3.org/2001/XMLSchema#string"
    >C0010834</has_CUI>
    <rdfs:subClassOf>
      <owl:Class rdf:ID="intracellular"/>
    </rdfs:subClassOf>
    <rdfs:comment rdf:datatype="http://www.w3.org/2001/XMLSchema#string"
    >GO/PT|All of the contents of a cell excluding the plasma ??membrane and nucleus, but including other subcellular ??structures. [ISBN:0198547684]</rdfs:comment>
  </owl:Class>
  <owl:Class rdf:about="http://nlm.nih.gov/ontology/FMAInOWL#Organ_system">
    <rdfs:comment rdf:datatype="http://www.w3.org/2001/XMLSchema#string"
    >Anatomical structure, which has as its direct parts instances of one or more organ types which are interconnected with one another by zones of continuity. Examples: skeletal system, cardiovascular system, alimentary system.</rdfs:comment>
    <has_FMAID rdf:datatype="http://www.w3.org/2001/XMLSchema#int"
    >7149</has_FMAID>
    <rdfs:subClassOf>
      <owl:Class rdf:about="http://nlm.nih.gov/ontology/FMAInOWL#Anatomical_structure"/>
    </rdfs:subClassOf>
    <owl:disjointWith>
      <owl:Class rdf:about="http://nlm.nih.gov/ontology/FMAInOWL#Organ"/>
    </owl:disjointWith>
    <owl:disjointWith>
      <owl:Class rdf:ID="Organ_part"/>
    </owl:disjointWith>
    <has_CUI rdf:datatype="http://www.w3.org/2001/XMLSchema#string"
    >C0460002</has_CUI>
  </owl:Class>
  <owl:Class rdf:ID="Sulfate_conjugation">
    <rdfs:subClassOf>
      <owl:Class rdf:ID="phase_II_drug_biotransformation"/>
    </rdfs:subClassOf>
  </owl:Class>
  <owl:Class rdf:about="http://nlm.nih.gov/ontology/FMAInOWL#Liver">
    <rdfs:subClassOf>
      <owl:Class rdf:about="http://nlm.nih.gov/ontology/FMAInOWL#Solid_organ"/>
    </rdfs:subClassOf>
    <has_FMAID rdf:datatype="http://www.w3.org/2001/XMLSchema#int"
    >7197</has_FMAID>
    <has_CUI rdf:datatype="http://www.w3.org/2001/XMLSchema#string"
    >C0023884</has_CUI>
    <rdfs:comment rdf:datatype="http://www.w3.org/2001/XMLSchema#string"
    >Lobular organ the parenchyma of which consists of lobules which communicate with the biliary tree. Examples: There is only one liver.</rdfs:comment>
  </owl:Class>
  <owl:Class rdf:about="http://nlm.nih.gov/ontology/FMAInOWL#Gallbladder">
    <has_FMAID rdf:datatype="http://www.w3.org/2001/XMLSchema#int"
    >7202</has_FMAID>
    <rdfs:comment rdf:datatype="http://www.w3.org/2001/XMLSchema#string"
    >UWDA/PT|Organ with organ cavity which is continuous proximally ??with the hepatic duct and distally terminates in the fundus of ??the gallbladder. Examples: There is only one gallbladder.</rdfs:comment>
    <has_CUI rdf:datatype="http://www.w3.org/2001/XMLSchema#string"
    >C0016976</has_CUI>
    <rdfs:subClassOf>
      <owl:Class rdf:about="http://nlm.nih.gov/ontology/FMAInOWL#Cavitated_organ"/>
    </rdfs:subClassOf>
  </owl:Class>
  <owl:Class rdf:about="http://nlm.nih.gov/ontology/FMAInOWL#Lower_urinary_tract">
    <rdfs:subClassOf>
      <owl:Class rdf:about="http://nlm.nih.gov/ontology/FMAInOWL#Subdivision_of_urinary_system"/>
    </rdfs:subClassOf>
    <rdfs:comment rdf:datatype="http://www.w3.org/2001/XMLSchema#string"
    >?UWDA/PT|Subdivision of urinary system which consists of the ??urinary bladder and the urethra.</rdfs:comment>
    <has_CUI rdf:datatype="http://www.w3.org/2001/XMLSchema#string"
    >C0729866</has_CUI>
    <has_FMAID rdf:datatype="http://www.w3.org/2001/XMLSchema#int"
    >45659</has_FMAID>
  </owl:Class>
  <owl:Class rdf:about="http://nlm.nih.gov/ontology/FMAInOWL#Upper_urinary_tract">
    <has_CUI rdf:datatype="http://www.w3.org/2001/XMLSchema#string"
    >C0729865</has_CUI>
    <rdfs:comment rdf:datatype="http://www.w3.org/2001/XMLSchema#string"
    >??UWDA/PT|Subdivision of urinary system which consists of the ??kidney and the ureters.</rdfs:comment>
    <rdfs:subClassOf>
      <owl:Class rdf:about="http://nlm.nih.gov/ontology/FMAInOWL#Subdivision_of_urinary_system"/>
    </rdfs:subClassOf>
    <has_FMAID rdf:datatype="http://www.w3.org/2001/XMLSchema#int"
    >45658</has_FMAID>
  </owl:Class>
  <owl:Class rdf:ID="Cytochromes">
    <rdfs:subClassOf>
      <owl:Class rdf:ID="Oxidoreductase"/>
    </rdfs:subClassOf>
    <has_CUI rdf:datatype="http://www.w3.org/2001/XMLSchema#string"
    >C0010798</has_CUI>
  </owl:Class>
  <owl:Class rdf:about="#phase_II_drug_biotransformation">
    <has_CUI rdf:datatype="http://www.w3.org/2001/XMLSchema#string"
    >C0678699</has_CUI>
    <rdfs:subClassOf>
      <owl:Class rdf:ID="Enzymatic_Reaction"/>
    </rdfs:subClassOf>
  </owl:Class>
  <owl:Class rdf:ID="OrganismalProcess">
    <rdfs:subClassOf>
      <owl:Restriction>
        <owl:onProperty>
          <owl:ObjectProperty rdf:ID="hasSubProcesses"/>
        </owl:onProperty>
        <owl:cardinality rdf:datatype="http://www.w3.org/2001/XMLSchema#int"
        >0</owl:cardinality>
      </owl:Restriction>
    </rdfs:subClassOf>
    <rdfs:subClassOf>
      <owl:Class rdf:ID="DrugOrganismalProcess"/>
    </rdfs:subClassOf>
  </owl:Class>
  <owl:Class rdf:about="http://nlm.nih.gov/ontology/FMAInOWL#Anatomical_structure">
    <rdfs:subClassOf>
      <owl:Class rdf:ID="independant_entities"/>
    </rdfs:subClassOf>
    <has_FMAID rdf:datatype="http://www.w3.org/2001/XMLSchema#int"
    >67135</has_FMAID>
    <has_CUI rdf:datatype="http://www.w3.org/2001/XMLSchema#string"
    >C0836202</has_CUI>
  </owl:Class>
  <owl:Class rdf:ID="Drug_Efflux">
    <rdfs:subClassOf>
      <owl:Class rdf:ID="drug_transport"/>
    </rdfs:subClassOf>
    <has_CUI rdf:datatype="http://www.w3.org/2001/XMLSchema#string"
    >C1512072</has_CUI>
    <rdfs:comment rdf:datatype="http://www.w3.org/2001/XMLSchema#string"
    >NCI/PT|Transport of drugs out of a cell. A mechanism of drug ??resistance.</rdfs:comment>
  </owl:Class>
  <owl:Class rdf:about="http://nlm.nih.gov/ontology/FMAInOWL#Feces">
    <has_FMAID rdf:datatype="http://www.w3.org/2001/XMLSchema#int"
    >64183</has_FMAID>
    <rdfs:subClassOf>
      <owl:Class rdf:about="http://nlm.nih.gov/ontology/FMAInOWL#Body_substance"/>
    </rdfs:subClassOf>
    <has_CUI rdf:datatype="http://www.w3.org/2001/XMLSchema#string"
    >C0015733</has_CUI>
    <rdfs:comment rdf:datatype="http://www.w3.org/2001/XMLSchema#string"
    >?NCI/PT|The material discharged from the bowel during defecation. ??It consists of undigested food, intestinal mucus, epithelial ??cells, and bacteria.</rdfs:comment>
  </owl:Class>
  <owl:Class rdf:ID="Primary_active_transport">
    <rdfs:subClassOf rdf:resource="#Active_transport"/>
  </owl:Class>
  <owl:Class rdf:about="http://nlm.nih.gov/ontology/FMAInOWL#Artery">
    <has_FMAID rdf:datatype="http://www.w3.org/2001/XMLSchema#int"
    >50720</has_FMAID>
    <has_CUI rdf:datatype="http://www.w3.org/2001/XMLSchema#string"
    >C0003842</has_CUI>
    <rdfs:comment rdf:datatype="http://www.w3.org/2001/XMLSchema#string"
    >Subdivision of arterial tree (organ) which consists of branching sets of tubes (arterial trunk) that form a tree; together with other arterial trees (organ part), it constitutes an arterial tree (organ). Examples: pulmonary arterial tree, right coronary arterial tree, superior mesenteric tree.</rdfs:comment>
    <rdfs:subClassOf>
      <owl:Class rdf:about="#Organ_part"/>
    </rdfs:subClassOf>
  </owl:Class>
  <owl:Class rdf:ID="Oxidation">
    <rdfs:subClassOf>
      <owl:Class rdf:ID="phase_I_drug_biotransformation"/>
    </rdfs:subClassOf>
    <has_CUI rdf:datatype="http://www.w3.org/2001/XMLSchema#string"
    >C0030011</has_CUI>
  </owl:Class>
  <owl:Class rdf:ID="basolateral_plasma_membrane">
    <has_CUI rdf:datatype="http://www.w3.org/2001/XMLSchema#string"
    >C1167208</has_CUI>
    <rdfs:comment rdf:datatype="http://www.w3.org/2001/XMLSchema#string"
    >GO/PT|Part of the plasma membrane that includes the basal end ??and sides of the cell. Often used in reference to animal ??polarized epithelial membranes, where the basal membrane is the ??part attached to the extracellular matrix, or in plant cells, ??where the basal membrane is defined with respect to the zygotic ??axis. [GO:curators]</rdfs:comment>
    <rdfs:subClassOf>
      <owl:Class rdf:ID="plasma_membrane"/>
    </rdfs:subClassOf>
  </owl:Class>
  <owl:Class rdf:ID="glutathione_conjugation_reaction">
    <has_CUI rdf:datatype="http://www.w3.org/2001/XMLSchema#string"
    >C1158878</has_CUI>
    <rdfs:subClassOf rdf:resource="#phase_II_drug_biotransformation"/>
  </owl:Class>
  <owl:Class rdf:ID="SN38-Albumin">
    <rdfs:subClassOf>
      <owl:Class rdf:ID="DrugProteinComplex"/>
    </rdfs:subClassOf>
  </owl:Class>
  <owl:Class rdf:ID="_ApicalInflux">
    <rdfs:comment rdf:datatype="http://www.w3.org/2001/XMLSchema#string"
    >Drug influx at apical menbrane</rdfs:comment>
    <rdfs:subClassOf>
      <owl:Class rdf:ID="_Drug_Influx"/>
    </rdfs:subClassOf>
  </owl:Class>
  <owl:Class rdf:ID="Inhibition">
    <rdfs:subClassOf>
      <owl:Class rdf:ID="AggregationOfMolecularProcess"/>
    </rdfs:subClassOf>
    <rdfs:comment rdf:datatype="http://www.w3.org/2001/XMLSchema#string"
    >Inhibition process which formed by two triadic relations.</rdfs:comment>
    <rdfs:comment rdf:datatype="http://www.w3.org/2001/XMLSchema#string"
    >MTH/DT|The depression or arrest of a metabolic function.</rdfs:comment>
    <has_CUI rdf:datatype="http://www.w3.org/2001/XMLSchema#string"
    >C0021469</has_CUI>
  </owl:Class>
  <owl:Class rdf:ID="Carrier_Mediated_diffusion">
    <rdfs:subClassOf>
      <owl:Restriction>
        <owl:onProperty>
          <owl:ObjectProperty rdf:about="#hasEnablerSituatedPopulationChange"/>
        </owl:onProperty>
        <owl:minCardinality rdf:datatype="http://www.w3.org/2001/XMLSchema#int"
        >1</owl:minCardinality>
      </owl:Restriction>
    </rdfs:subClassOf>
    <rdfs:subClassOf>
      <owl:Restriction>
        <owl:onProperty>
          <owl:ObjectProperty rdf:about="#hasEnablerSituatedParticipant"/>
        </owl:onProperty>
        <owl:minCardinality rdf:datatype="http://www.w3.org/2001/XMLSchema#int"
        >1</owl:minCardinality>
      </owl:Restriction>
    </rdfs:subClassOf>
    <rdfs:subClassOf>
      <owl:Class rdf:ID="Passive_Transport"/>
    </rdfs:subClassOf>
  </owl:Class>
  <owl:Class rdf:about="#passage_through_biological_membrane">
    <rdfs:subClassOf>
      <owl:Class rdf:ID="Migration"/>
    </rdfs:subClassOf>
  </owl:Class>
  <owl:Class rdf:about="http://nlm.nih.gov/ontology/FMAInOWL#Portal_vein">
    <rdfs:comment rdf:datatype="http://www.w3.org/2001/XMLSchema#string"
    >MSH/MH|A short thick vein formed by union of the superior</rdfs:comment>
    <has_CUI rdf:datatype="http://www.w3.org/2001/XMLSchema#string"
    >C0032718</has_CUI>
    <rdfs:subClassOf>
      <owl:Class rdf:about="http://nlm.nih.gov/ontology/FMAInOWL#Vein"/>
    </rdfs:subClassOf>
  </owl:Class>
  <owl:Class rdf:ID="Chemicals">
    <owl:disjointWith>
      <owl:Class rdf:about="#Organ_part"/>
    </owl:disjointWith>
    <rdfs:subClassOf>
      <owl:Restriction>
        <owl:onProperty>
          <owl:TransitiveProperty rdf:about="http://www.geneontology.org/owl#OBO_REL_located_in"/>
        </owl:onProperty>
        <owl:allValuesFrom>
          <owl:Class>
            <owl:unionOf rdf:parseType="Collection">
              <owl:Class rdf:about="http://nlm.nih.gov/ontology/FMAInOWL#Anatomical_structure"/>
              <owl:Class rdf:about="http://nlm.nih.gov/ontology/FMAInOWL#Body_substance"/>
              <owl:Class rdf:about="http://nlm.nih.gov/ontology/FMAInOWL#Anatomical_cavity"/>
              <owl:Class rdf:ID="cellular_component"/>
            </owl:unionOf>
          </owl:Class>
        </owl:allValuesFrom>
      </owl:Restriction>
    </rdfs:subClassOf>
    <rdfs:subClassOf>
      <owl:Restriction>
        <owl:onProperty>
          <owl:TransitiveProperty rdf:about="http://www.geneontology.org/owl#OBO_REL_located_in"/>
        </owl:onProperty>
        <owl:someValuesFrom>
          <owl:Class rdf:about="#cellular_component"/>
        </owl:someValuesFrom>
      </owl:Restriction>
    </rdfs:subClassOf>
    <rdfs:comment rdf:datatype="http://www.w3.org/2001/XMLSchema#string"
    >CSP/PT|tree section heading for terms covering drugs, reagents, ??biomolecules, and other chemical compounds.</rdfs:comment>
    <has_CUI rdf:datatype="http://www.w3.org/2001/XMLSchema#string"
    >C0220806</has_CUI>
    <rdfs:subClassOf>
      <owl:Restriction>
        <owl:someValuesFrom>
          <owl:Class>
            <owl:unionOf rdf:parseType="Collection">
              <owl:Class rdf:about="http://nlm.nih.gov/ontology/FMAInOWL#Anatomical_structure"/>
              <owl:Class rdf:about="http://nlm.nih.gov/ontology/FMAInOWL#Body_substance"/>
              <owl:Class rdf:about="http://nlm.nih.gov/ontology/FMAInOWL#Anatomical_cavity"/>
            </owl:unionOf>
          </owl:Class>
        </owl:someValuesFrom>
        <owl:onProperty>
          <owl:TransitiveProperty rdf:about="http://www.geneontology.org/owl#OBO_REL_located_in"/>
        </owl:onProperty>
      </owl:Restriction>
    </rdfs:subClassOf>
    <owl:disjointWith rdf:resource="http://nlm.nih.gov/ontology/FMAInOWL#Organ_system"/>
    <rdfs:subClassOf>
      <owl:Class rdf:about="#independant_entities"/>
    </rdfs:subClassOf>
    <owl:disjointWith>
      <owl:Class rdf:about="http://nlm.nih.gov/ontology/FMAInOWL#Organ"/>
    </owl:disjointWith>
  </owl:Class>
  <owl:Class rdf:ID="DihydropyrimidineDehydrogenase">
    <rdfs:subClassOf>
      <owl:Class rdf:about="#Oxidoreductase"/>
    </rdfs:subClassOf>
    <has_CUI rdf:datatype="http://www.w3.org/2001/XMLSchema#string"
    >C1366555</has_CUI>
  </owl:Class>
  <owl:Class rdf:about="http://nlm.nih.gov/ontology/FMAInOWL#Vein">
    <has_FMAID rdf:datatype="http://www.w3.org/2001/XMLSchema#int"
    >50723</has_FMAID>
    <has_CUI rdf:datatype="http://www.w3.org/2001/XMLSchema#string"
    >C0042449</has_CUI>
    <rdfs:subClassOf>
      <owl:Class rdf:about="#Organ_part"/>
    </rdfs:subClassOf>
    <rdfs:comment rdf:datatype="http://www.w3.org/2001/XMLSchema#string"
    >Subdivision of venous tree (organ) which consists of branching sets of tubes (venous trunks) that form a tree; together with other venous trees (organ part), it constitutes a venous tree (organ). Examples: subclavian venous tree, jugular tree, extrahepatic portal tree, common iliac venous tree</rdfs:comment>
  </owl:Class>
  <owl:Class rdf:ID="drugActivationProcess">
    <rdfs:subClassOf>
      <owl:Class rdf:about="#_drug_metabolism"/>
    </rdfs:subClassOf>
  </owl:Class>
  <owl:Class rdf:ID="NPC">
    <rdfs:subClassOf>
      <owl:Class rdf:ID="Metabolites_of_Irinotecan"/>
    </rdfs:subClassOf>
    <has_CUI rdf:datatype="http://www.w3.org/2001/XMLSchema#string"
    >C0755180</has_CUI>
  </owl:Class>
  <owl:Class rdf:ID="SN-38">
    <has_CUI rdf:datatype="http://www.w3.org/2001/XMLSchema#string"
    >C0142710</has_CUI>
    <rdfs:subClassOf>
      <owl:Class rdf:about="#Metabolites_of_Irinotecan"/>
    </rdfs:subClassOf>
  </owl:Class>
  <owl:Class rdf:ID="DrugMolecularProcess">
    <owl:disjointWith>
      <owl:Class rdf:about="#DrugOrganismalProcess"/>
    </owl:disjointWith>
    <owl:disjointWith>
      <owl:Class rdf:ID="DrugCellularProcess"/>
    </owl:disjointWith>
    <rdfs:subClassOf>
      <owl:Restriction>
        <owl:onProperty>
          <owl:ObjectProperty rdf:ID="occured_in"/>
        </owl:onProperty>
        <owl:allValuesFrom>
          <owl:Class>
            <owl:unionOf rdf:parseType="Collection">
              <owl:Class rdf:about="http://nlm.nih.gov/ontology/FMAInOWL#Anatomical_cavity"/>
              <owl:Class rdf:about="http://nlm.nih.gov/ontology/FMAInOWL#Anatomical_structure"/>
              <owl:Class rdf:about="#cellular_component"/>
            </owl:unionOf>
          </owl:Class>
        </owl:allValuesFrom>
      </owl:Restriction>
    </rdfs:subClassOf>
    <rdfs:subClassOf rdf:resource="#Process"/>
    <rdfs:subClassOf>
      <owl:Restriction>
        <owl:onProperty>
          <owl:ObjectProperty rdf:about="#hasEnablerSituatedParticipant"/>
        </owl:onProperty>
        <owl:allValuesFrom rdf:resource="#Chemicals"/>
      </owl:Restriction>
    </rdfs:subClassOf>
    <rdfs:subClassOf>
      <owl:Restriction>
        <owl:allValuesFrom rdf:resource="#Chemicals"/>
        <owl:onProperty>
          <owl:ObjectProperty rdf:about="#hasEnablerTriggerParticipant"/>
        </owl:onProperty>
      </owl:Restriction>
    </rdfs:subClassOf>
    <rdfs:subClassOf>
      <owl:Restriction>
        <owl:onProperty>
          <owl:ObjectProperty rdf:about="#hasResultantParticipant"/>
        </owl:onProperty>
        <owl:allValuesFrom rdf:resource="#Chemicals"/>
      </owl:Restriction>
    </rdfs:subClassOf>
    <rdfs:comment rdf:datatype="http://www.w3.org/2001/XMLSchema#string"
    >Molecular level ADME Processes, processes corresponding to single reactiones.
Molecular - Molecular.</rdfs:comment>
  </owl:Class>
  <owl:Class rdf:ID="Maintained">
    <rdfs:subClassOf>
      <owl:Class rdf:ID="ValueChange"/>
    </rdfs:subClassOf>
    <rdfs:comment rdf:datatype="http://www.w3.org/2001/XMLSchema#string"
    >a value remain the same</rdfs:comment>
  </owl:Class>
  <owl:Class rdf:about="#Enzymes">
    <rdfs:subClassOf>
      <owl:Class rdf:ID="Proteins"/>
    </rdfs:subClassOf>
    <has_CUI rdf:datatype="http://www.w3.org/2001/XMLSchema#string"
    >C0014442</has_CUI>
  </owl:Class>
  <owl:Class rdf:about="#Migration">
    <rdfs:subClassOf>
      <owl:Class rdf:ID="MolecularProcess"/>
    </rdfs:subClassOf>
  </owl:Class>
  <owl:Class rdf:ID="AnyDrugOrMetabolite">
    <rdfs:subClassOf>
      <owl:Class rdf:ID="ChemicalsSet"/>
    </rdfs:subClassOf>
  </owl:Class>
  <owl:Class rdf:about="#phase_I_drug_biotransformation">
    <rdfs:subClassOf>
      <owl:Class rdf:about="#Enzymatic_Reaction"/>
    </rdfs:subClassOf>
    <has_CUI rdf:datatype="http://www.w3.org/2001/XMLSchema#string"
    >C0678698</has_CUI>
  </owl:Class>
  <owl:Class rdf:ID="membrane">
    <rdfs:comment rdf:datatype="http://www.w3.org/2001/XMLSchema#string"
    >GO/PT|Double layer of lipid molecules that encloses all cells, ??and, in eukaryotes, many organelles; may be a single or double ??lipid bilayer, also includes associated proteins. [GO:mah, ??ISBN:0815316194]</rdfs:comment>
    <rdfs:subClassOf>
      <owl:Class rdf:ID="cell"/>
    </rdfs:subClassOf>
    <has_CUI rdf:datatype="http://www.w3.org/2001/XMLSchema#string"
    >C0596901</has_CUI>
  </owl:Class>
  <owl:Class rdf:ID="Ketoconazole">
    <rdfs:comment rdf:datatype="http://www.w3.org/2001/XMLSchema#string"
    >??CSP/PT|1-acetyl-4-(2,4-dichlorophenyl-2-imidazolylmethyl- 1,3- ??dioxolanylmethoxyphenyl) piperazine; broad spectrum, oral ??antifungal.  ??MSH/MH|Broad spectrum antifungal agent used for long periods at ??high doses, especially in immunosuppressed patients.  ??NCI/PT|A synthetic derivative of phenylpiperazine with broad ??antifungal properties and potential antineoplastic activity. ??Ketoconazole inhibits sterol 14-a-dimethylase, a microsomal ??cytochrome P450-dependent enzyme, thereby disrupting synthesis ??of ergosterol, an important component of the fungal cell wall. ??(NCI04)</rdfs:comment>
    <has_CUI rdf:datatype="http://www.w3.org/2001/XMLSchema#string"
    >C0022625</has_CUI>
    <rdfs:subClassOf>
      <owl:Class rdf:ID="Drugs"/>
    </rdfs:subClassOf>
  </owl:Class>
  <owl:Class rdf:about="http://nlm.nih.gov/ontology/FMAInOWL#Lumen_of_intestine">
    <has_CUI rdf:datatype="http://www.w3.org/2001/XMLSchema#string"
    >C0545876</has_CUI>
    <rdfs:subClassOf>
      <owl:Class rdf:about="http://nlm.nih.gov/ontology/FMAInOWL#Organ_cavity_subdivision"/>
    </rdfs:subClassOf>
    <has_FMAID rdf:datatype="http://www.w3.org/2001/XMLSchema#int"
    >14586</has_FMAID>
  </owl:Class>
  <owl:Class rdf:ID="Diffusion">
    <rdfs:comment rdf:datatype="http://www.w3.org/2001/XMLSchema#string"
    >CSP/PT|tendency of a gas or solute to pass from a point of ??higher pressure or concentration to a point of lower pressure or ??concentration and to distribute itself throughout the available ??space; a major mechanism of biological transport.</rdfs:comment>
    <has_CUI rdf:datatype="http://www.w3.org/2001/XMLSchema#string"
    >C0012222</has_CUI>
    <rdfs:subClassOf>
      <owl:Restriction>
        <owl:onProperty>
          <owl:ObjectProperty rdf:about="#hasEnablerSituatedPopulationChange"/>
        </owl:onProperty>
        <owl:cardinality rdf:datatype="http://www.w3.org/2001/XMLSchema#int"
        >0</owl:cardinality>
      </owl:Restriction>
    </rdfs:subClassOf>
    <rdfs:subClassOf>
      <owl:Class rdf:about="#Passive_Transport"/>
    </rdfs:subClassOf>
    <rdfs:subClassOf>
      <owl:Restriction>
        <owl:onProperty>
          <owl:ObjectProperty rdf:about="#hasEnablerSituatedParticipant"/>
        </owl:onProperty>
        <owl:cardinality rdf:datatype="http://www.w3.org/2001/XMLSchema#int"
        >0</owl:cardinality>
      </owl:Restriction>
    </rdfs:subClassOf>
  </owl:Class>
  <owl:Class rdf:about="#DrugOrganismalProcess">
    <rdfs:subClassOf rdf:resource="#Process"/>
    <rdfs:subClassOf>
      <owl:Restriction>
        <owl:onProperty>
          <owl:ObjectProperty rdf:about="#hasEnablerSituatedParticipant"/>
        </owl:onProperty>
        <owl:allValuesFrom>
          <owl:Class>
            <owl:unionOf rdf:parseType="Collection">
              <owl:Class rdf:about="http://nlm.nih.gov/ontology/FMAInOWL#Anatomical_cavity"/>
              <owl:Class rdf:about="http://nlm.nih.gov/ontology/FMAInOWL#Anatomical_structure"/>
            </owl:unionOf>
          </owl:Class>
        </owl:allValuesFrom>
      </owl:Restriction>
    </rdfs:subClassOf>
    <rdfs:subClassOf>
      <owl:Restriction>
        <owl:onProperty>
          <owl:ObjectProperty rdf:about="#hasEnablerTriggerParticipant"/>
        </owl:onProperty>
        <owl:allValuesFrom>
          <owl:Class>
            <owl:unionOf rdf:parseType="Collection">
              <owl:Class rdf:about="#Chemicals"/>
              <owl:Class rdf:about="#ChemicalsSet"/>
            </owl:unionOf>
          </owl:Class>
        </owl:allValuesFrom>
      </owl:Restriction>
    </rdfs:subClassOf>
    <rdfs:subClassOf>
      <owl:Restriction>
        <owl:onProperty>
          <owl:ObjectProperty rdf:about="#hasResultantParticipant"/>
        </owl:onProperty>
        <owl:someValuesFrom>
          <owl:Class>
            <owl:unionOf rdf:parseType="Collection">
              <owl:Class rdf:about="#Chemicals"/>
              <owl:Class rdf:about="#ChemicalsSet"/>
            </owl:unionOf>
          </owl:Class>
        </owl:someValuesFrom>
      </owl:Restriction>
    </rdfs:subClassOf>
    <rdfs:comment rdf:datatype="http://www.w3.org/2001/XMLSchema#string"
    >Oraranismal level adme Process.
Molecular - Organizm.</rdfs:comment>
    <owl:disjointWith>
      <owl:Class rdf:about="#DrugCellularProcess"/>
    </owl:disjointWith>
  </owl:Class>
  <owl:Class rdf:ID="SN-38G">
    <rdfs:subClassOf>
      <owl:Class rdf:about="#Metabolites_of_Irinotecan"/>
    </rdfs:subClassOf>
    <has_CUI rdf:datatype="http://www.w3.org/2001/XMLSchema#string"
    >C1099739</has_CUI>
  </owl:Class>
  <owl:Class rdf:about="http://nlm.nih.gov/ontology/FMAInOWL#Organ_cavity_subdivision">
    <has_FMAID rdf:datatype="http://www.w3.org/2001/XMLSchema#int"
    >9337</has_FMAID>
    <rdfs:subClassOf>
      <owl:Class rdf:about="http://nlm.nih.gov/ontology/FMAInOWL#Anatomical_cavity"/>
    </rdfs:subClassOf>
    <rdfs:comment rdf:datatype="http://www.w3.org/2001/XMLSchema#string"
    >Anatomical cavity, which is surrounded by a morphological subdivision of an organ; is continuous with other organ cavity subdivisions of the same organ; together with other organ cavity subdivisions, it constitutes the organ cavity. Examples: oblique sinus of pericardial cavity, pyloric antrum, costodiaphragmatic recess, cervical canal of uterus, cavity of body of gall bladder.</rdfs:comment>
    <has_CUI rdf:datatype="http://www.w3.org/2001/XMLSchema#string"
    >C0503894</has_CUI>
  </owl:Class>
  <owl:Class rdf:about="#cell">
    <has_CUI rdf:datatype="http://www.w3.org/2001/XMLSchema#string"
    >C0007634</has_CUI>
    <rdfs:subClassOf>
      <owl:Class rdf:about="#cellular_component"/>
    </rdfs:subClassOf>
    <rdfs:comment rdf:datatype="http://www.w3.org/2001/XMLSchema#string"
    >GO/PT|The basic structural and functional unit of all organisms. ??Includes the plasma membrane and any external encapsulating ??structures such as the cell wall and cell envelope. ??[GO:curators]</rdfs:comment>
  </owl:Class>
  <owl:Class rdf:ID="otherEnzymaticReaction">
    <rdfs:subClassOf>
      <owl:Class rdf:about="#Enzymatic_Reaction"/>
    </rdfs:subClassOf>
  </owl:Class>
  <owl:Class rdf:about="#_drug_metabolism">
    <rdfs:comment rdf:datatype="http://www.w3.org/2001/XMLSchema#string"
    >?GO/PT|The chemical reactions and physical changes involving a ??drug, a substance used in the diagnosis, treatment or prevention ??of a disease; as used here antibiotic substances (see antibiotic ??metabolism) are considered to be drugs, even if not used in ??medical or veterinary practice. [SGD:cb]</rdfs:comment>
    <rdfs:subClassOf>
      <owl:Class rdf:ID="CellularProcess"/>
    </rdfs:subClassOf>
    <has_CUI rdf:datatype="http://www.w3.org/2001/XMLSchema#string"
    >C0683140</has_CUI>
  </owl:Class>
  <owl:Class rdf:about="http://nlm.nih.gov/ontology/FMAInOWL#Lumen_of_ureter">
    <has_FMAID rdf:datatype="http://www.w3.org/2001/XMLSchema#int"
    >17608</has_FMAID>
    <has_CUI rdf:datatype="http://www.w3.org/2001/XMLSchema#string"
    >C0227689</has_CUI>
    <rdfs:subClassOf>
      <owl:Class rdf:about="http://nlm.nih.gov/ontology/FMAInOWL#Organ_cavity"/>
    </rdfs:subClassOf>
  </owl:Class>
  <owl:Class rdf:ID="Filtration">
    <rdfs:subClassOf>
      <owl:Restriction>
        <owl:cardinality rdf:datatype="http://www.w3.org/2001/XMLSchema#int"
        >0</owl:cardinality>
        <owl:onProperty>
          <owl:ObjectProperty rdf:about="#hasEnablerSituatedPopulationChange"/>
        </owl:onProperty>
      </owl:Restriction>
    </rdfs:subClassOf>
    <rdfs:subClassOf>
      <owl:Restriction>
        <owl:cardinality rdf:datatype="http://www.w3.org/2001/XMLSchema#int"
        >0</owl:cardinality>
        <owl:onProperty>
          <owl:ObjectProperty rdf:about="#hasEnablerSituatedParticipant"/>
        </owl:onProperty>
      </owl:Restriction>
    </rdfs:subClassOf>
    <rdfs:subClassOf>
      <owl:Class rdf:about="#Passive_Transport"/>
    </rdfs:subClassOf>
  </owl:Class>
  <owl:Class rdf:about="http://nlm.nih.gov/ontology/FMAInOWL#Urine">
    <has_CUI rdf:datatype="http://www.w3.org/2001/XMLSchema#string"
    >C0042036</has_CUI>
    <rdfs:comment rdf:datatype="http://www.w3.org/2001/XMLSchema#string"
    >??NCI/PT|The fluid that is excreted by the kidneys. It is stored ??in the bladder and discharged through the urethra.</rdfs:comment>
    <has_FMAID rdf:datatype="http://www.w3.org/2001/XMLSchema#int"
    >12274</has_FMAID>
    <rdfs:subClassOf>
      <owl:Class rdf:about="http://nlm.nih.gov/ontology/FMAInOWL#Body_substance"/>
    </rdfs:subClassOf>
  </owl:Class>
  <owl:Class rdf:ID="Decreased">
    <rdfs:subClassOf>
      <owl:Class rdf:about="#ValueChange"/>
    </rdfs:subClassOf>
    <rdfs:comment rdf:datatype="http://www.w3.org/2001/XMLSchema#string"
    >a  value is decreased</rdfs:comment>
    <owl:disjointWith rdf:resource="#Maintained"/>
  </owl:Class>
  <owl:Class rdf:ID="Reduction">
    <has_CUI rdf:datatype="http://www.w3.org/2001/XMLSchema#string"
    >C0301630</has_CUI>
    <rdfs:subClassOf rdf:resource="#phase_I_drug_biotransformation"/>
  </owl:Class>
  <owl:Class rdf:about="http://nlm.nih.gov/ontology/FMAInOWL#Body_substance">
    <rdfs:comment rdf:datatype="http://www.w3.org/2001/XMLSchema#string"
    >UWDA/PT|Material physical anatomical entity in a gaseous, ??liquid, semisolid or solid state, with or without the admixture ??of cells and biological macromolecules; produced by anatomical ??structures or derived from inhaled and ingested substances that ??have been modified by anatomical structures as they pass through ??the body. Examples: saliva, semen, cerebrospinal fluid, inhaled ??air, urine, feces, blood, plasma, lymph.</rdfs:comment>
    <rdfs:subClassOf>
      <owl:Class rdf:about="#independant_entities"/>
    </rdfs:subClassOf>
    <has_FMAID rdf:datatype="http://www.w3.org/2001/XMLSchema#int"
    >9669</has_FMAID>
    <has_CUI rdf:datatype="http://www.w3.org/2001/XMLSchema#string"
    >C0504082</has_CUI>
  </owl:Class>
  <owl:Class rdf:about="http://nlm.nih.gov/ontology/FMAInOWL#Small_intestine">
    <has_FMAID rdf:datatype="http://www.w3.org/2001/XMLSchema#int"
    >7200</has_FMAID>
    <rdfs:comment rdf:datatype="http://www.w3.org/2001/XMLSchema#string"
    >Organ with organ cavity which is continuous proximally with the stomach and distally with the large intestine. Examples: There is only one small intestine.</rdfs:comment>
    <has_CUI rdf:datatype="http://www.w3.org/2001/XMLSchema#string"
    >C0021852</has_CUI>
    <rdfs:subClassOf>
      <owl:Class rdf:about="http://nlm.nih.gov/ontology/FMAInOWL#Cavitated_organ"/>
    </rdfs:subClassOf>
  </owl:Class>
  <owl:Class rdf:about="#AggregationOfMolecularProcess">
    <rdfs:comment rdf:datatype="http://www.w3.org/2001/XMLSchema#string"
    >This correstponding to multiple triadic relation</rdfs:comment>
    <owl:disjointWith>
      <owl:Class rdf:about="#MolecularProcess"/>
    </owl:disjointWith>
    <rdfs:subClassOf rdf:resource="#DrugMolecularProcess"/>
    <rdfs:subClassOf>
      <owl:Restriction>
        <owl:onProperty>
          <owl:ObjectProperty rdf:about="#hasSubProcesses"/>
        </owl:onProperty>
        <owl:allValuesFrom>
          <owl:Class rdf:about="#MolecularProcess"/>
        </owl:allValuesFrom>
      </owl:Restriction>
    </rdfs:subClassOf>
    <rdfs:subClassOf>
      <owl:Restriction>
        <owl:someValuesFrom>
          <owl:Class rdf:about="#MolecularProcess"/>
        </owl:someValuesFrom>
        <owl:onProperty>
          <owl:ObjectProperty rdf:about="#hasSubProcesses"/>
        </owl:onProperty>
      </owl:Restriction>
    </rdfs:subClassOf>
    <rdfs:subClassOf>
      <owl:Restriction>
        <owl:minCardinality rdf:datatype="http://www.w3.org/2001/XMLSchema#int"
        >1</owl:minCardinality>
        <owl:onProperty>
          <owl:ObjectProperty rdf:about="#hasSubProcesses"/>
        </owl:onProperty>
      </owl:Restriction>
    </rdfs:subClassOf>
  </owl:Class>
  <owl:Class rdf:ID="drug_absorption">
    <has_CUI rdf:datatype="http://www.w3.org/2001/XMLSchema#string"
    >C0678745</has_CUI>
    <rdfs:comment rdf:datatype="http://www.w3.org/2001/XMLSchema#string"
    >Absorption process classified by rute</rdfs:comment>
    <rdfs:subClassOf rdf:resource="#OrganismalProcess"/>
  </owl:Class>
  <owl:Class rdf:ID="_5-DFUR">
    <rdfs:subClassOf>
      <owl:Class rdf:about="#Metabolites_of_Capecitabine"/>
    </rdfs:subClassOf>
    <has_CUI rdf:datatype="http://www.w3.org/2001/XMLSchema#string"
    >C0048808</has_CUI>
    <rdfs:comment rdf:datatype="http://www.w3.org/2001/XMLSchema#string"
    >5'-deoxy-5-fluorouridine</rdfs:comment>
  </owl:Class>
  <owl:Class rdf:ID="DrugOrMetabolite">
    <rdfs:subClassOf rdf:resource="#Chemicals"/>
  </owl:Class>
  <owl:Class rdf:about="http://nlm.nih.gov/ontology/FMAInOWL#Lumen_of_common_bile_duct">
    <has_CUI rdf:datatype="http://www.w3.org/2001/XMLSchema#string"
    >C0736320</has_CUI>
    <has_FMAID rdf:datatype="http://www.w3.org/2001/XMLSchema#int"
    >17603</has_FMAID>
    <rdfs:subClassOf rdf:resource="http://nlm.nih.gov/ontology/FMAInOWL#Organ_cavity_subdivision"/>
  </owl:Class>
  <owl:Class rdf:ID="_BasolateralInflux">
    <rdfs:comment rdf:datatype="http://www.w3.org/2001/XMLSchema#string"
    >Drug influx basorateral menbrane</rdfs:comment>
    <rdfs:subClassOf>
      <owl:Class rdf:about="#_Drug_Influx"/>
    </rdfs:subClassOf>
  </owl:Class>
  <owl:Class rdf:ID="Deacetylketoconazole">
    <rdfs:comment rdf:datatype="http://www.w3.org/2001/XMLSchema#string"
    >cis-1-(4-((2-(2,4-dichlorophenyl)-2-(1H-imidazol-1-ylmethyl)-1,3-dioxolan-4-yl)methoxy)phenyl)piperazine</rdfs:comment>
    <has_CUI rdf:datatype="http://www.w3.org/2001/XMLSchema#string"
    >CUI: C0057212</has_CUI>
    <has_PMID rdf:datatype="http://www.w3.org/2001/XMLSchema#string"
    >9057891</has_PMID>
    <has_PMID rdf:datatype="http://www.w3.org/2001/XMLSchema#string"
    >9193882</has_PMID>
    <rdfs:subClassOf>
      <owl:Class rdf:ID="Metabolites_of_Ketoconazole"/>
    </rdfs:subClassOf>
  </owl:Class>
  <owl:Class rdf:ID="ConpetitiveInhibitionOrUnconpetitiveInhibition">
    <rdfs:comment rdf:datatype="http://www.w3.org/2001/XMLSchema#string"
    >Inhibition which occurs by sharing of same enzyme.</rdfs:comment>
    <rdfs:subClassOf rdf:resource="#Inhibition"/>
  </owl:Class>
  <owl:Class rdf:about="#MolecularProcess">
    <rdfs:subClassOf>
      <owl:Restriction>
        <owl:onProperty>
          <owl:ObjectProperty rdf:about="#hasSubProcesses"/>
        </owl:onProperty>
        <owl:cardinality rdf:datatype="http://www.w3.org/2001/XMLSchema#int"
        >0</owl:cardinality>
      </owl:Restriction>
    </rdfs:subClassOf>
    <rdfs:subClassOf rdf:resource="#DrugMolecularProcess"/>
  </owl:Class>
  <owl:Class rdf:ID="_drugCatabolism">
    <rdfs:subClassOf rdf:resource="#_drugInactivationProcess"/>
  </owl:Class>
  <owl:Class rdf:ID="fiat_parts_migration">
    <rdfs:subClassOf>
      <owl:Restriction>
        <owl:onProperty>
          <owl:ObjectProperty rdf:about="#hasEnablerSituatedPopulationChange"/>
        </owl:onProperty>
        <owl:cardinality rdf:datatype="http://www.w3.org/2001/XMLSchema#int"
        >0</owl:cardinality>
      </owl:Restriction>
    </rdfs:subClassOf>
    <rdfs:subClassOf>
      <owl:Restriction>
        <owl:onProperty>
          <owl:ObjectProperty rdf:about="#hasEnablerSituatedParticipant"/>
        </owl:onProperty>
        <owl:cardinality rdf:datatype="http://www.w3.org/2001/XMLSchema#int"
        >0</owl:cardinality>
      </owl:Restriction>
    </rdfs:subClassOf>
    <rdfs:subClassOf rdf:resource="#Migration"/>
  </owl:Class>
  <owl:Class rdf:ID="Facilitation">
    <rdfs:comment rdf:datatype="http://www.w3.org/2001/XMLSchema#string"
    >facilitation process which formed by two triadic relations.</rdfs:comment>
    <rdfs:subClassOf rdf:resource="#AggregationOfMolecularProcess"/>
  </owl:Class>
  <owl:Class rdf:about="#hexosyltransferase">
    <has_CUI rdf:datatype="http://www.w3.org/2001/XMLSchema#string"
    >C0019495</has_CUI>
    <rdfs:subClassOf>
      <owl:Class rdf:ID="Transferase"/>
    </rdfs:subClassOf>
  </owl:Class>
  <owl:Class rdf:about="#DrugProteinComplex">
    <rdfs:subClassOf rdf:resource="#Chemicals"/>
  </owl:Class>
  <owl:Class>
    <owl:unionOf rdf:parseType="Collection">
      <owl:Class rdf:about="#Chemicals"/>
      <owl:Class rdf:about="http://nlm.nih.gov/ontology/FMAInOWL#Anatomical_cavity"/>
      <owl:Class rdf:about="http://nlm.nih.gov/ontology/FMAInOWL#Anatomical_structure"/>
      <owl:Class rdf:about="#MolecularProcess"/>
    </owl:unionOf>
  </owl:Class>
  <owl:Class rdf:ID="drug_distribution">
    <rdfs:subClassOf rdf:resource="#OrganismalProcess"/>
    <rdfs:comment rdf:datatype="http://www.w3.org/2001/XMLSchema#string"
    >Distribution process classified by rutes.</rdfs:comment>
    <has_CUI rdf:datatype="http://www.w3.org/2001/XMLSchema#string"
    >C0699903</has_CUI>
  </owl:Class>
  <owl:Class rdf:ID="Ketoconazole-CYP3A4">
    <rdfs:subClassOf rdf:resource="#DrugProteinComplex"/>
  </owl:Class>
  <owl:Class rdf:ID="Acetylation">
    <rdfs:subClassOf rdf:resource="#phase_II_drug_biotransformation"/>
    <has_CUI rdf:datatype="http://www.w3.org/2001/XMLSchema#string"
    >C0001038</has_CUI>
  </owl:Class>
  <owl:Class rdf:about="http://nlm.nih.gov/ontology/FMAInOWL#Lung">
    <rdfs:comment rdf:datatype="http://www.w3.org/2001/XMLSchema#string"
    >UWDA/PT|Lobular organ the parenchyma of which consists of ??air-filled alveoli which communicate with the tracheobronchial ??tree. Examples: There are only two instances, right lung and ??left lung.</rdfs:comment>
    <rdfs:subClassOf>
      <owl:Class rdf:about="http://nlm.nih.gov/ontology/FMAInOWL#Solid_organ"/>
    </rdfs:subClassOf>
    <has_FMAID rdf:datatype="http://www.w3.org/2001/XMLSchema#int"
    >7195</has_FMAID>
    <has_CUI rdf:datatype="http://www.w3.org/2001/XMLSchema#string"
    >C0024109</has_CUI>
  </owl:Class>
  <owl:Class rdf:ID="transport_protein">
    <has_CUI rdf:datatype="http://www.w3.org/2001/XMLSchema#string"
    >C0007292</has_CUI>
    <rdfs:subClassOf>
      <owl:Class rdf:about="#Proteins"/>
    </rdfs:subClassOf>
  </owl:Class>
  <owl:Class rdf:about="#drug_transport">
    <rdfs:comment rdf:datatype="http://www.w3.org/2001/XMLSchema#string"
    >The directed movement of substances (such as ??macromolecules, small molecules, ions) into, out of, within or ??between cells. [GO:mah]</rdfs:comment>
    <owl:versionInfo rdf:datatype="http://www.w3.org/2001/XMLSchema#string"
    >TODO: Distinguishing transport between cell and cavity, and between cells might be good.</owl:versionInfo>
    <rdfs:subClassOf>
      <owl:Class rdf:about="#CellularProcess"/>
    </rdfs:subClassOf>
    <has_CUI rdf:datatype="http://www.w3.org/2001/XMLSchema#string"
    >C0005528</has_CUI>
  </owl:Class>
  <owl:Class rdf:ID="DNA_Topoisomerases_I">
    <has_CUI rdf:datatype="http://www.w3.org/2001/XMLSchema#string"
    >C0012920</has_CUI>
    <rdfs:subClassOf>
      <owl:Class rdf:ID="DNA_Topoisomerases"/>
    </rdfs:subClassOf>
  </owl:Class>
  <owl:Class rdf:about="#independant_entities">
    <owl:disjointWith>
      <owl:Class rdf:ID="dependant_entities"/>
    </owl:disjointWith>
    <rdfs:subClassOf>
      <owl:Class rdf:ID="Continuant"/>
    </rdfs:subClassOf>
  </owl:Class>
  <owl:Class rdf:about="#cellular_component">
    <rdfs:subClassOf rdf:resource="#independant_entities"/>
    <owl:disjointWith rdf:resource="#Chemicals"/>
    <owl:disjointWith>
      <owl:Class rdf:about="http://nlm.nih.gov/ontology/FMAInOWL#Organ"/>
    </owl:disjointWith>
    <owl:disjointWith rdf:resource="http://nlm.nih.gov/ontology/FMAInOWL#Organ_system"/>
    <owl:disjointWith>
      <owl:Class rdf:about="#Organ_part"/>
    </owl:disjointWith>
    <rdfs:comment rdf:datatype="http://www.w3.org/2001/XMLSchema#string"
    >GeneOntology</rdfs:comment>
    <has_CUI rdf:datatype="http://www.w3.org/2001/XMLSchema#string"
    >C1166607</has_CUI>
  </owl:Class>
  <owl:Class rdf:about="http://nlm.nih.gov/ontology/FMAInOWL#Ureter">
    <rdfs:subClassOf>
      <owl:Class rdf:about="http://nlm.nih.gov/ontology/FMAInOWL#Cavitated_organ"/>
    </rdfs:subClassOf>
    <rdfs:comment rdf:datatype="http://www.w3.org/2001/XMLSchema#string"
    >UWDA/PT|Organ with organ cavity which connects the renal sinus ??to the urinary bladder. Examples: There are only two ureters, ??the right and the left ureters.</rdfs:comment>
    <has_FMAID rdf:datatype="http://www.w3.org/2001/XMLSchema#int"
    >9704</has_FMAID>
    <has_CUI rdf:datatype="http://www.w3.org/2001/XMLSchema#string"
    >C0041951</has_CUI>
  </owl:Class>
  <owl:Class rdf:about="http://nlm.nih.gov/ontology/FMAInOWL#Adrenal_Glands">
    <rdfs:comment rdf:datatype="http://www.w3.org/2001/XMLSchema#string"
    >NCI/PT|Suprarenal gland. A flattened, roughly triangular body ??resting upon the upper end of each kidney; it is one of the ??ductless glands furnishing internal secretions (epinephrine and ??norepinephrine from the medulla and steroid hormones from the ??cortex). SYN glandula suprarenalis, adrenal body, adrenal ??capsule, adrenal gland, atrabiliary capsule, epinephros, ??glandula atrabiliaris, paranephros, suprarenal body, suprarenal ??capsule.</rdfs:comment>
    <rdfs:subClassOf>
      <owl:Class rdf:about="http://nlm.nih.gov/ontology/FMAInOWL#Solid_organ"/>
    </rdfs:subClassOf>
    <has_FMAID rdf:datatype="http://www.w3.org/2001/XMLSchema#int"
    >9604</has_FMAID>
    <has_CUI rdf:datatype="http://www.w3.org/2001/XMLSchema#string"
    >C0001625</has_CUI>
  </owl:Class>
  <owl:Class rdf:ID="Irinotecan">
    <has_CUI rdf:datatype="http://www.w3.org/2001/XMLSchema#string"
    >C0123931</has_CUI>
    <rdfs:subClassOf>
      <owl:Class rdf:about="#Drugs"/>
    </rdfs:subClassOf>
    <rdfs:comment rdf:datatype="http://www.w3.org/2001/XMLSchema#string"
    >NCI/PT|A semisynthetic derivative of camptothecin, a cytotoxic, ??quinoline-based alkaloid extracted from the Asian tree ??Camptotheca acuminata. Irinotecan, a prodrug, is converted to a ??biologically active metabolite 7-ethyl-10-hydroxy-camptothecin ??(SN-38) by a carboxylesterase-converting enzyme. One ??thousand-fold more potent than its parent compound irinotecan, ??SN-38 inhibits topoisomerase I activity by stabilizing the ??cleavable complex between topoisomerase I and DNA, resulting in ??DNA breaks that inhibit DNA replication and trigger apoptotic ??cell death. Because ongoing DNA synthesis is necessary for ??irinotecan to exert its cytotoxic effects, it is classified as ??an S-phase-specific agent. (NCI04)</rdfs:comment>
  </owl:Class>
  <owl:Class rdf:about="#Metabolites_of_Ketoconazole">
    <rdfs:subClassOf>
      <owl:Class rdf:ID="Metabolites"/>
    </rdfs:subClassOf>
  </owl:Class>
  <owl:Class rdf:ID="Methylation">
    <rdfs:subClassOf rdf:resource="#phase_II_drug_biotransformation"/>
    <has_CUI rdf:datatype="http://www.w3.org/2001/XMLSchema#string"
    >C0025723</has_CUI>
  </owl:Class>
  <owl:Class rdf:ID="Deacetylase">
    <rdfs:subClassOf rdf:resource="#Hydrolase"/>
    <has_CUI rdf:datatype="http://www.w3.org/2001/XMLSchema#string"
    >C1333261</has_CUI>
  </owl:Class>
  <owl:Class rdf:ID="Beta-glucuronidase">
    <has_CUI rdf:datatype="http://www.w3.org/2001/XMLSchema#string"
    >C0017776</has_CUI>
    <rdfs:subClassOf>
      <owl:Class rdf:ID="Glycoside_Hydrolases"/>
    </rdfs:subClassOf>
  </owl:Class>
  <owl:Class rdf:about="#_Drug_Influx">
    <rdfs:subClassOf rdf:resource="#drug_transport"/>
  </owl:Class>
  <owl:Class rdf:about="#DNA_Topoisomerases">
    <has_CUI rdf:datatype="http://www.w3.org/2001/XMLSchema#string"
    >C0949775</has_CUI>
    <rdfs:subClassOf>
      <owl:Class rdf:ID="Isomerase"/>
    </rdfs:subClassOf>
  </owl:Class>
  <owl:Class rdf:about="#ValueChange">
    <rdfs:subClassOf>
      <owl:Class rdf:about="#dependant_entities"/>
    </rdfs:subClassOf>
  </owl:Class>
  <owl:Class rdf:ID="N-deacetyl-N-hydroxy_ketoconazole">
    <has_PMID rdf:datatype="http://www.w3.org/2001/XMLSchema#string"
    >10950853</has_PMID>
    <rdfs:comment rdf:datatype="http://www.w3.org/2001/XMLSchema#string"
    >cis-4-[4-[[2-(2,4-dichlorophenyl)-2-(1H-imidazol-1-ylmethyl)-1,3-dioxolan-4-yl]methoxy]phenyl]-1-hydroxypiperazine)</rdfs:comment>
    <rdfs:subClassOf rdf:resource="#Metabolites_of_Ketoconazole"/>
  </owl:Class>
  <owl:Class rdf:ID="intestinal_lumen_to_outside_the_body">
    <rdfs:subClassOf rdf:resource="#fiat_parts_migration"/>
  </owl:Class>
  <owl:Class rdf:ID="drug_excretion">
    <rdfs:subClassOf rdf:resource="#OrganismalProcess"/>
    <has_CUI rdf:datatype="http://www.w3.org/2001/XMLSchema#string"
    >C0683141</has_CUI>
    <rdfs:comment rdf:datatype="http://www.w3.org/2001/XMLSchema#string"
    >Excretion process classified by Excretion rute.</rdfs:comment>
  </owl:Class>
  <owl:Class rdf:ID="Renal_Excretion">
    <rdfs:subClassOf rdf:resource="#drug_excretion"/>
    <has_CUI rdf:datatype="http://www.w3.org/2001/XMLSchema#string"
    >C1373187</has_CUI>
  </owl:Class>
  <owl:Class rdf:ID="Glycine_conjugation">
    <rdfs:subClassOf rdf:resource="#phase_II_drug_biotransformation"/>
  </owl:Class>
  <owl:Class rdf:ID="APC">
    <has_CUI rdf:datatype="http://www.w3.org/2001/XMLSchema#string"
    >C0663425</has_CUI>
    <rdfs:comment rdf:datatype="http://www.w3.org/2001/XMLSchema#string"
    >7-ethyl-10-(4-N-(5-aminopentanoic acid)-1-piperidino)carbonyloxycamptothecin</rdfs:comment>
    <rdfs:subClassOf>
      <owl:Class rdf:about="#Metabolites_of_Irinotecan"/>
    </rdfs:subClassOf>
  </owl:Class>
  <owl:Class rdf:ID="DrugReleaseReaction">
    <rdfs:subClassOf>
      <owl:Class rdf:ID="BindingReleaseReaction"/>
    </rdfs:subClassOf>
  </owl:Class>
  <owl:Class rdf:ID="DrugBinding">
    <rdfs:subClassOf>
      <owl:Class rdf:about="#CellularProcess"/>
    </rdfs:subClassOf>
    <rdfs:comment rdf:datatype="http://www.w3.org/2001/XMLSchema#string"
    >Processes of drug binding to CELL</rdfs:comment>
  </owl:Class>
  <owl:Class rdf:about="#Transferase">
    <has_CUI rdf:datatype="http://www.w3.org/2001/XMLSchema#string"
    >C0040676</has_CUI>
    <rdfs:subClassOf rdf:resource="#Enzymes"/>
  </owl:Class>
  <owl:Class rdf:ID="Carboxylesterase">
    <rdfs:comment rdf:datatype="http://www.w3.org/2001/XMLSchema#string"
    >??MSH/MH|Carboxylesterase is a serine-dependent esterase with wide ??substrate specificity. The enzyme is involved in the ??detoxification of XENOBIOTICS and the activation of ester and of ??amide PRODRUGS.</rdfs:comment>
    <has_CUI rdf:datatype="http://www.w3.org/2001/XMLSchema#string"
    >C0054741</has_CUI>
    <rdfs:subClassOf>
      <owl:Class rdf:ID="ESTERASE"/>
    </rdfs:subClassOf>
  </owl:Class>
  <owl:Class rdf:ID="Water_conjugation">
    <rdfs:subClassOf rdf:resource="#phase_II_drug_biotransformation"/>
  </owl:Class>
  <owl:Class rdf:ID="_ApicalEfflux">
    <rdfs:subClassOf rdf:resource="#Drug_Efflux"/>
    <rdfs:comment rdf:datatype="http://www.w3.org/2001/XMLSchema#string"
    >Drug efflux at apical menbrane</rdfs:comment>
  </owl:Class>
  <owl:Class rdf:ID="Membrane_Transport_Proteins">
    <has_CUI rdf:datatype="http://www.w3.org/2001/XMLSchema#string"
    >C0596902</has_CUI>
    <rdfs:subClassOf rdf:resource="#transport_protein"/>
  </owl:Class>
  <owl:Class rdf:ID="Glucuronosyltransferase">
    <rdfs:subClassOf rdf:resource="#hexosyltransferase"/>
    <has_CUI rdf:datatype="http://www.w3.org/2001/XMLSchema#string"
    >C0041560</has_CUI>
  </owl:Class>
  <owl:Class rdf:about="http://nlm.nih.gov/ontology/FMAInOWL#Anatomical_cavity">
    <rdfs:subClassOf>
      <owl:Class rdf:about="#dependant_entities"/>
    </rdfs:subClassOf>
    <rdfs:comment rdf:datatype="http://www.w3.org/2001/XMLSchema#string"
    >Anatomical space that is bounded by the surface of the wall or walls of organs, organ parts, body parts or body part subdivisions. Examples: cranial cavity, pharyngeal recess, nasal cavity, tooth socket, cavity of serous sac, lumen of stomach, lumen of artery, fornix of vagina.</rdfs:comment>
    <has_FMAID rdf:datatype="http://www.w3.org/2001/XMLSchema#int"
    >67552</has_FMAID>
    <has_CUI rdf:datatype="http://www.w3.org/2001/XMLSchema#string"
    >C1180083</has_CUI>
  </owl:Class>
  <owl:Class rdf:about="#Metabolites_of_Capecitabine">
    <rdfs:subClassOf>
      <owl:Class rdf:about="#Metabolites"/>
    </rdfs:subClassOf>
  </owl:Class>
  <owl:Class rdf:about="#Metabolites_of_Irinotecan">
    <rdfs:subClassOf>
      <owl:Class rdf:about="#Metabolites"/>
    </rdfs:subClassOf>
  </owl:Class>
  <owl:Class rdf:about="http://nlm.nih.gov/ontology/FMAInOWL#Spleen">
    <has_CUI rdf:datatype="http://www.w3.org/2001/XMLSchema#string"
    >C0037993</has_CUI>
    <has_FMAID rdf:datatype="http://www.w3.org/2001/XMLSchema#int"
    >7196</has_FMAID>
    <rdfs:subClassOf>
      <owl:Class rdf:about="http://nlm.nih.gov/ontology/FMAInOWL#Solid_organ"/>
    </rdfs:subClassOf>
    <rdfs:comment rdf:datatype="http://www.w3.org/2001/XMLSchema#string"
    >NCI/PT|An organ that is part of the hematopoietic and immune ??systems. It is composed of the white pulp and the red pulp and ??is surrounded by a capsule. It is located in the left ??hypochondriac region. Its functions include lymphocyte ??production, blood cell storage, and blood cell destruction.</rdfs:comment>
  </owl:Class>
  <owl:Class rdf:ID="Ureter_to_outside_the_body">
    <rdfs:subClassOf rdf:resource="#fiat_parts_migration"/>
  </owl:Class>
  <owl:Class rdf:about="http://nlm.nih.gov/ontology/FMAInOWL#Pancreas">
    <has_CUI rdf:datatype="http://www.w3.org/2001/XMLSchema#string"
    >C0030274</has_CUI>
    <rdfs:subClassOf>
      <owl:Class rdf:about="http://nlm.nih.gov/ontology/FMAInOWL#Solid_organ"/>
    </rdfs:subClassOf>
    <has_FMAID rdf:datatype="http://www.w3.org/2001/XMLSchema#int"
    >7198</has_FMAID>
    <rdfs:comment rdf:datatype="http://www.w3.org/2001/XMLSchema#string"
    >UWDA/PT|Lobular organ the parenchyma of which consists of ??glandular acini which communicate via a duct system with the ??duodenum. Examples: There is only one pancreas.</rdfs:comment>
  </owl:Class>
  <owl:Class rdf:ID="Channel_diffusion">
    <rdfs:subClassOf>
      <owl:Restriction>
        <owl:onProperty>
          <owl:ObjectProperty rdf:about="#hasEnablerSituatedParticipant"/>
        </owl:onProperty>
        <owl:minCardinality rdf:datatype="http://www.w3.org/2001/XMLSchema#int"
        >1</owl:minCardinality>
      </owl:Restriction>
    </rdfs:subClassOf>
    <rdfs:subClassOf>
      <owl:Restriction>
        <owl:onProperty>
          <owl:ObjectProperty rdf:about="#hasEnablerSituatedPopulationChange"/>
        </owl:onProperty>
        <owl:minCardinality rdf:datatype="http://www.w3.org/2001/XMLSchema#int"
        >1</owl:minCardinality>
      </owl:Restriction>
    </rdfs:subClassOf>
    <rdfs:subClassOf>
      <owl:Class rdf:about="#Passive_Transport"/>
    </rdfs:subClassOf>
  </owl:Class>
  <owl:Class rdf:about="#Proteins">
    <rdfs:comment rdf:datatype="http://www.w3.org/2001/XMLSchema#string"
    >UMLS</rdfs:comment>
    <rdfs:subClassOf>
      <owl:Class rdf:ID="Biomolecule"/>
    </rdfs:subClassOf>
    <has_CUI rdf:datatype="http://www.w3.org/2001/XMLSchema#string"
    >C0033684</has_CUI>
  </owl:Class>
  <owl:Class rdf:ID="Pulmonary_Excretion">
    <has_CUI rdf:datatype="http://www.w3.org/2001/XMLSchema#string"
    >C1373189</has_CUI>
    <rdfs:subClassOf rdf:resource="#drug_excretion"/>
  </owl:Class>
  <owl:Class rdf:ID="UGT1A7">
    <rdfs:subClassOf rdf:resource="#Glucuronosyltransferase"/>
    <has_CUI rdf:datatype="http://www.w3.org/2001/XMLSchema#string"
    >C0664610</has_CUI>
  </owl:Class>
  <owl:Class rdf:ID="CompetitiveInhibition">
    <rdfs:subClassOf rdf:resource="#ConpetitiveInhibitionOrUnconpetitiveInhibition"/>
    <rdfs:comment rdf:datatype="http://www.w3.org/2001/XMLSchema#string"
    >Inhibition which occurs by sharing of same site of same enzyme.</rdfs:comment>
  </owl:Class>
  <owl:Class rdf:ID="P-gp">
    <rdfs:subClassOf rdf:resource="#Membrane_Transport_Proteins"/>
    <rdfs:comment rdf:datatype="http://www.w3.org/2001/XMLSchema#string"
    >CSP/PT|gene product of the multidrug resistance gene mdr-1, ??believed to be a membrane spanning transporter that can pump a ??wide variety of cytotoxic agents out of the cell.  ??MSH/MH|A 170-kDa transmembrane glycoprotein from the superfamily ??of ATP-BINDING CASSETTE TRANSPORTERS. It serves as an ??ATP-dependent efflux pump for a variety of chemicals, including ??many ANTINEOPLASTIC AGENTS. Overexpression of this glycoprotein ??is associated with multidrug resistance (see DRUG RESISTANCE, ??MULTIPLE).</rdfs:comment>
    <rdfs:comment rdf:datatype="http://www.w3.org/2001/XMLSchema#string"
    >MDR1
Gene:ABCB1A</rdfs:comment>
    <has_CUI rdf:datatype="http://www.w3.org/2001/XMLSchema#string"
    >C0242643</has_CUI>
  </owl:Class>
  <owl:Class rdf:about="#Isomerase">
    <has_CUI rdf:datatype="http://www.w3.org/2001/XMLSchema#string"
    >C0022202</has_CUI>
    <rdfs:subClassOf rdf:resource="#Enzymes"/>
  </owl:Class>
  <owl:Class rdf:ID="Albumins">
    <rdfs:subClassOf rdf:resource="#Proteins"/>
    <has_CUI rdf:datatype="http://www.w3.org/2001/XMLSchema#string"
    >C0001924</has_CUI>
  </owl:Class>
  <owl:Class rdf:about="http://nlm.nih.gov/ontology/FMAInOWL#Organ">
    <rdfs:comment rdf:datatype="http://www.w3.org/2001/XMLSchema#string"
    >UWDA</rdfs:comment>
    <has_FMAID rdf:datatype="http://www.w3.org/2001/XMLSchema#int"
    >67498</has_FMAID>
    <has_CUI rdf:datatype="http://www.w3.org/2001/XMLSchema#string"
    >C0178784</has_CUI>
    <rdfs:subClassOf rdf:resource="http://nlm.nih.gov/ontology/FMAInOWL#Anatomical_structure"/>
  </owl:Class>
  <owl:Class rdf:ID="Glycosylation">
    <rdfs:subClassOf rdf:resource="#phase_II_drug_biotransformation"/>
    <has_CUI rdf:datatype="http://www.w3.org/2001/XMLSchema#string"
    >C0017982</has_CUI>
  </owl:Class>
  <owl:Class rdf:ID="GI_absorption">
    <rdfs:subClassOf rdf:resource="#drug_absorption"/>
  </owl:Class>
  <owl:Class rdf:ID="UGT1A1">
    <rdfs:comment rdf:datatype="http://www.w3.org/2001/XMLSchema#string"
    >NCI/PT|Expressed in liver by human UGT1A1 Gene (UDPGT Family), ??533-aa 60-kDa (precursor) microsomal UDP-Glucuronosyltransferase ??1A1 variants, with unique N-termini (and substrate specificity) ??preceding a common conserved 245-aa C-terminus, are involved in ??detoxification. Catalyzing glycosyl addition from a nucleotide ??sugar to a hydrophobic molecule, UDPGTs represent a major ??glucuronidation pathway in conjugation and elimination of toxic ??lipophilic xeno- and endobiotics to water-soluble compounds. ??UGT1A1 glucuronidates its preferred substrate bilirubin and acts ??on simple phenols, flavones, and C18 steroids. UGT1A1 may be a ??major gene controlling serum bilirubin levels. (NCI)</rdfs:comment>
    <rdfs:comment rdf:datatype="http://www.w3.org/2001/XMLSchema#string"
    >UDP-Glucuronosyltransferase_1A1</rdfs:comment>
    <rdfs:subClassOf rdf:resource="#Glucuronosyltransferase"/>
    <has_CUI rdf:datatype="http://www.w3.org/2001/XMLSchema#string"
    >C0963309</has_CUI>
  </owl:Class>
  <owl:Class rdf:about="http://nlm.nih.gov/ontology/FMAInOWL#Cardiovascular_system">
    <rdfs:subClassOf rdf:resource="http://nlm.nih.gov/ontology/FMAInOWL#Organ_system"/>
    <has_CUI rdf:datatype="http://www.w3.org/2001/XMLSchema#string"
    >C0007226</has_CUI>
    <rdfs:comment rdf:datatype="http://www.w3.org/2001/XMLSchema#string"
    >Organ system which consists of the heart, the systemic and pulmonary arterial and venous system, the lymphatic and the portal venous system.</rdfs:comment>
    <has_FMAID rdf:datatype="http://www.w3.org/2001/XMLSchema#int"
    >7161</has_FMAID>
  </owl:Class>
  <owl:Class rdf:ID="cyd_deaminase">
    <rdfs:subClassOf>
      <owl:Class rdf:ID="Aminohydrolases"/>
    </rdfs:subClassOf>
    <has_CUI rdf:datatype="http://www.w3.org/2001/XMLSchema#string"
    >C0010723</has_CUI>
  </owl:Class>
  <owl:Class rdf:about="#Biomolecule">
    <rdfs:subClassOf rdf:resource="#Chemicals"/>
  </owl:Class>
  <owl:Class rdf:ID="MRP1">
    <rdfs:comment rdf:datatype="http://www.w3.org/2001/XMLSchema#string"
    >?NCI/PT|The MRP1 Protein constitutes a multidrug ??resistance-associated plasma membrane drug-efflux pump, ??detectable in lung, testis, and peripheral blood mononuclear ??cells. This transporter protein is similar to ABC superfamily of ??transport systems and is over expressed in a multidrug-resistant ??SCLC cell line. (from OMIM 158343 and NCI)</rdfs:comment>
    <rdfs:comment rdf:datatype="http://www.w3.org/2001/XMLSchema#string"
    >Gene: ABCC1</rdfs:comment>
    <has_CUI rdf:datatype="http://www.w3.org/2001/XMLSchema#string"
    >C0906368</has_CUI>
    <rdfs:subClassOf rdf:resource="#Membrane_Transport_Proteins"/>
  </owl:Class>
  <owl:Class rdf:ID="Oxygenases">
    <rdfs:subClassOf>
      <owl:Class rdf:about="#Oxidoreductase"/>
    </rdfs:subClassOf>
    <has_CUI rdf:datatype="http://www.w3.org/2001/XMLSchema#string"
    >C0030065</has_CUI>
  </owl:Class>
  <owl:Class rdf:about="#plasma_membrane">
    <rdfs:subClassOf rdf:resource="#membrane"/>
    <has_CUI rdf:datatype="http://www.w3.org/2001/XMLSchema#string"
    >C0007603</has_CUI>
    <rdfs:comment rdf:datatype="http://www.w3.org/2001/XMLSchema#string"
    >GO/PT|The membrane surrounding a cell that separates the cell ??from its external environment. It consists of a phospholipid ??bilayer and associated proteins. [ISBN:0716731363]</rdfs:comment>
  </owl:Class>
  <owl:Class rdf:about="#DrugCellularProcess">
    <rdfs:subClassOf rdf:resource="#Process"/>
    <rdfs:subClassOf>
      <owl:Restriction>
        <owl:allValuesFrom>
          <owl:Class>
            <owl:unionOf rdf:parseType="Collection">
              <owl:Class rdf:about="http://nlm.nih.gov/ontology/FMAInOWL#Anatomical_cavity"/>
              <owl:Class rdf:about="http://nlm.nih.gov/ontology/FMAInOWL#Anatomical_structure"/>
            </owl:unionOf>
          </owl:Class>
        </owl:allValuesFrom>
        <owl:onProperty>
          <owl:ObjectProperty rdf:about="#occured_in"/>
        </owl:onProperty>
      </owl:Restriction>
    </rdfs:subClassOf>
    <rdfs:comment rdf:datatype="http://www.w3.org/2001/XMLSchema#string"
    >Cellular level ADME Processes, processes involving substances within a cell.
Molecular - Cell.</rdfs:comment>
  </owl:Class>
  <owl:Class rdf:ID="FMO">
    <rdfs:comment rdf:datatype="http://www.w3.org/2001/XMLSchema#string"
    >flavin containing monooxygense</rdfs:comment>
    <has_CUI rdf:datatype="http://www.w3.org/2001/XMLSchema#string"
    >C0599066</has_CUI>
    <rdfs:subClassOf rdf:resource="#Oxygenases"/>
  </owl:Class>
  <owl:Class rdf:about="#BindingReleaseReaction">
    <rdfs:comment rdf:datatype="http://www.w3.org/2001/XMLSchema#string"
    >binding reactions / releasing reaction of drug by MOLECULE</rdfs:comment>
    <rdfs:subClassOf rdf:resource="#MolecularProcess"/>
  </owl:Class>
  <owl:Class rdf:about="#CellularProcess">
    <rdfs:subClassOf rdf:resource="#DrugCellularProcess"/>
  </owl:Class>
  <owl:Class rdf:ID="DrugBindingReaction">
    <rdfs:subClassOf>
      <owl:Restriction>
        <owl:onProperty>
          <owl:ObjectProperty rdf:about="#hasEnablerSituatedPopulationChange"/>
        </owl:onProperty>
        <owl:minCardinality rdf:datatype="http://www.w3.org/2001/XMLSchema#int"
        >1</owl:minCardinality>
      </owl:Restriction>
    </rdfs:subClassOf>
    <rdfs:subClassOf>
      <owl:Restriction>
        <owl:onProperty>
          <owl:ObjectProperty rdf:about="#hasEnablerSituatedParticipant"/>
        </owl:onProperty>
        <owl:minCardinality rdf:datatype="http://www.w3.org/2001/XMLSchema#int"
        >1</owl:minCardinality>
      </owl:Restriction>
    </rdfs:subClassOf>
    <rdfs:subClassOf rdf:resource="#BindingReleaseReaction"/>
  </owl:Class>
  <owl:Class rdf:about="#Metabolites">
    <rdfs:subClassOf rdf:resource="#DrugOrMetabolite"/>
  </owl:Class>
  <owl:Class rdf:ID="BloodFlowDistribution">
    <rdfs:subClassOf rdf:resource="#drug_distribution"/>
  </owl:Class>
  <owl:Class rdf:about="#Organ_part">
    <rdfs:subClassOf rdf:resource="http://nlm.nih.gov/ontology/FMAInOWL#Anatomical_structure"/>
    <owl:disjointWith rdf:resource="http://nlm.nih.gov/ontology/FMAInOWL#Organ"/>
    <has_CUI rdf:datatype="http://www.w3.org/2001/XMLSchema#string"
    >C0504215</has_CUI>
    <rdfs:comment rdf:datatype="http://www.w3.org/2001/XMLSchema#string"
    >UWDA</rdfs:comment>
  </owl:Class>
  <owl:Class rdf:about="http://nlm.nih.gov/ontology/FMAInOWL#Solid_organ">
    <rdfs:comment rdf:datatype="http://www.w3.org/2001/XMLSchema#string"
    >Organ the unshared parts of which do not surround macroscopic anatomical spaces; only its shared parts (subdivisions of hollow tree organs) contain anatomical spaces. Examples: lung, liver, thymus, ovary, muscle (organ), meninx, superficial fascia, skin.</rdfs:comment>
    <has_CUI rdf:datatype="http://www.w3.org/2001/XMLSchema#string"
    >C0440790</has_CUI>
    <rdfs:subClassOf rdf:resource="http://nlm.nih.gov/ontology/FMAInOWL#Organ"/>
    <has_FMAID rdf:datatype="http://www.w3.org/2001/XMLSchema#int"
    >55670</has_FMAID>
  </owl:Class>
  <owl:Class rdf:ID="Hydrolysis">
    <has_CUI rdf:datatype="http://www.w3.org/2001/XMLSchema#string"
    >C0020291</has_CUI>
    <rdfs:subClassOf rdf:resource="#phase_I_drug_biotransformation"/>
  </owl:Class>
  <owl:Class rdf:ID="OATP-C">
    <rdfs:subClassOf rdf:resource="#Membrane_Transport_Proteins"/>
    <rdfs:comment rdf:datatype="http://www.w3.org/2001/XMLSchema#string"
    >MSH/MH|An organic anion transporter found in human liver. It is ??capable of transporting a variety organic anions and mediates ??sodium-independent uptake of bile in the liver.</rdfs:comment>
    <rdfs:comment rdf:datatype="http://www.w3.org/2001/XMLSchema#string"
    >OATP1B1
GENE: SLCO1B1</rdfs:comment>
    <owl:disjointWith>
      <owl:Class rdf:ID="CYP3A4"/>
    </owl:disjointWith>
    <has_CUI rdf:datatype="http://www.w3.org/2001/XMLSchema#string"
    >C0752582</has_CUI>
  </owl:Class>
  <owl:Class rdf:about="#Increased">
    <rdfs:subClassOf rdf:resource="#ValueChange"/>
    <owl:disjointWith rdf:resource="#Maintained"/>
    <owl:disjointWith rdf:resource="#Decreased"/>
    <rdfs:comment rdf:datatype="http://www.w3.org/2001/XMLSchema#string"
    >a value is increased</rdfs:comment>
  </owl:Class>
  <owl:Class rdf:ID="_5-DFCR">
    <rdfs:comment rdf:datatype="http://www.w3.org/2001/XMLSchema#string"
    >5'-deoxy-5-fluorocytidine</rdfs:comment>
    <rdfs:subClassOf rdf:resource="#Metabolites_of_Capecitabine"/>
    <has_CUI rdf:datatype="http://www.w3.org/2001/XMLSchema#string"
    >C0963263</has_CUI>
  </owl:Class>
  <owl:Class rdf:ID="_BasolateralEfflux">
    <rdfs:subClassOf rdf:resource="#Drug_Efflux"/>
    <rdfs:comment rdf:datatype="http://www.w3.org/2001/XMLSchema#string"
    >Drug efflux at basoratetal menbrane</rdfs:comment>
  </owl:Class>
  <owl:Class rdf:ID="Capecitabine">
    <rdfs:comment rdf:datatype="http://www.w3.org/2001/XMLSchema#string"
    >NCI/PT|A fluoropyrimidine carbamate belonging to the class of ??antineoplastic agents called antimetabolites. As a prodrug, ??capecitabine is selectively activated by tumor cells to its ??cytotoxic moiety, 5-fluorouracil (5-FU); subsequently, 5-FU is ??metabolized to two active metabolites, 5-fluoro-2-deoxyuridine ??monophosphate (FdUMP) and 5-fluorouridine triphosphate (FUTP) by ??both tumor cells and normal cells. FdUMP inhibits DNA synthesis ??and cell division by reducing normal thymidine production, while ??FUTP inhibits RNA and protein synthesis by competing with ??uridine triphosphate for incorporation into the RNA strand. ??(NCI04)</rdfs:comment>
    <rdfs:subClassOf>
      <owl:Class rdf:about="#Drugs"/>
    </rdfs:subClassOf>
    <has_CUI rdf:datatype="http://www.w3.org/2001/XMLSchema#string"
    >C0671970</has_CUI>
  </owl:Class>
  <owl:Class rdf:about="http://nlm.nih.gov/ontology/FMAInOWL#Kidney">
    <has_CUI rdf:datatype="http://www.w3.org/2001/XMLSchema#string"
    >C0022646</has_CUI>
    <has_FMAID rdf:datatype="http://www.w3.org/2001/XMLSchema#int"
    >7203</has_FMAID>
    <rdfs:subClassOf rdf:resource="http://nlm.nih.gov/ontology/FMAInOWL#Solid_organ"/>
  </owl:Class>
  <owl:Class rdf:about="#Continuant">
    <owl:disjointWith rdf:resource="#Process"/>
  </owl:Class>
  <owl:Class rdf:about="#Drugs">
    <rdfs:subClassOf rdf:resource="#DrugOrMetabolite"/>
  </owl:Class>
  <owl:Class rdf:about="http://nlm.nih.gov/ontology/FMAInOWL#Subdivision_of_urinary_system">
    <has_CUI rdf:datatype="http://www.w3.org/2001/XMLSchema#string"
    >C0836202</has_CUI>
    <rdfs:subClassOf>
      <owl:Class rdf:about="http://nlm.nih.gov/ontology/FMAInOWL#Organ_system_subdivision"/>
    </rdfs:subClassOf>
    <has_FMAID rdf:datatype="http://www.w3.org/2001/XMLSchema#int"
    >45657</has_FMAID>
  </owl:Class>
  <owl:Class rdf:about="http://nlm.nih.gov/ontology/FMAInOWL#Large_Intestine">
    <has_CUI rdf:datatype="http://www.w3.org/2001/XMLSchema#string"
    >C0021851</has_CUI>
    <has_FMAID rdf:datatype="http://www.w3.org/2001/XMLSchema#int"
    >7201</has_FMAID>
    <rdfs:comment rdf:datatype="http://www.w3.org/2001/XMLSchema#string"
    >UWDA/PT|Organ with organ cavity which is continuous proximally ??with the small intestine and distally with the anal canal. ??Examples: There is only large intestine.</rdfs:comment>
    <rdfs:subClassOf>
      <owl:Class rdf:about="http://nlm.nih.gov/ontology/FMAInOWL#Cavitated_organ"/>
    </rdfs:subClassOf>
  </owl:Class>
  <owl:Class rdf:ID="extracellular_region">
    <rdfs:comment rdf:datatype="http://www.w3.org/2001/XMLSchema#string"
    >GO/PT|The space external to the outermost structure of a cell. ??For cells without external protective or external encapsulating ??structures this refers to space outside of the plasma membrane. ??This term covers the host cell environment outside an ??intracellular parasite.</rdfs:comment>
    <has_CUI rdf:datatype="http://www.w3.org/2001/XMLSchema#string"
    >C0521119</has_CUI>
    <rdfs:subClassOf rdf:resource="#cellular_component"/>
  </owl:Class>
  <owl:Class rdf:ID="apical_plasma_membrane">
    <has_CUI rdf:datatype="http://www.w3.org/2001/XMLSchema#string"
    >C1167182</has_CUI>
    <rdfs:comment rdf:datatype="http://www.w3.org/2001/XMLSchema#string"
    >GO/PT|Part of the plasma membrane at the apical end of the cell. ??[GO:curators]</rdfs:comment>
    <rdfs:subClassOf rdf:resource="#plasma_membrane"/>
  </owl:Class>
  <owl:Class rdf:about="#Aminohydrolases">
    <rdfs:subClassOf rdf:resource="#Hydrolase"/>
    <has_CUI rdf:datatype="http://www.w3.org/2001/XMLSchema#string"
    >C0002559</has_CUI>
  </owl:Class>
  <owl:Class rdf:about="#Passive_Transport">
    <rdfs:subClassOf rdf:resource="#passage_through_biological_membrane"/>
    <has_CUI rdf:datatype="http://www.w3.org/2001/XMLSchema#string"
    >C0301624</has_CUI>
  </owl:Class>
  <owl:Class rdf:about="#Glycoside_Hydrolases">
    <has_CUI rdf:datatype="http://www.w3.org/2001/XMLSchema#string"
    >C0017976</has_CUI>
    <rdfs:subClassOf rdf:resource="#Hydrolase"/>
  </owl:Class>
  <owl:Class rdf:ID="AggregationOfCellularProcess">
    <rdfs:subClassOf rdf:resource="#DrugCellularProcess"/>
  </owl:Class>
  <owl:Class rdf:about="http://nlm.nih.gov/ontology/FMAInOWL#Cavitated_organ">
    <has_FMAID rdf:datatype="http://www.w3.org/2001/XMLSchema#int"
    >55671</has_FMAID>
    <has_CUI rdf:datatype="http://www.w3.org/2001/XMLSchema#string"
    >C0927229</has_CUI>
    <rdfs:comment rdf:datatype="http://www.w3.org/2001/XMLSchema#string"
    >Organ the unshared parts of which surround one or more macroscopic anatomical spaces. Examples: neuraxis, tooth, esophagus, heart, long bone, corpus spongiosum of penis.</rdfs:comment>
    <rdfs:subClassOf rdf:resource="http://nlm.nih.gov/ontology/FMAInOWL#Organ"/>
  </owl:Class>
  <owl:Class rdf:ID="Ketoconazole-Albumin">
    <rdfs:subClassOf rdf:resource="#DrugProteinComplex"/>
  </owl:Class>
  <owl:Class rdf:ID="AggregationOfOrganismalProcess">
    <rdfs:subClassOf rdf:resource="#DrugOrganismalProcess"/>
  </owl:Class>
  <owl:Class rdf:about="#CYP3A4">
    <rdfs:comment rdf:datatype="http://www.w3.org/2001/XMLSchema#string"
    >NCI/PT|Induced primarily in liver by glucocorticoids, drugs, ??pesticides, and carcinogens and encoded by human CYP3A4 Gene ??(Cytochrome P450 IIIA Subfamily), Cytochrome P450 3A4 is a ??502-amino acid 57.3-kD membrane-bound ER heme-thiolate ??monooxygenase. CYP3A4 is involved in an NADPH-dependent electron ??transport pathway and phase I oxidative metabolism of ??carcinogens, steroids, fatty acids, and xenobiotics, as well as ??bioactivation of aflatoxin B(1) to a genotoxic derivative. ??Activity seems a key predictor of drug responsiveness and ??toxicity. (from LocusLink, Swiss-Prot, OMIM, and NCI)</rdfs:comment>
    <rdfs:subClassOf>
      <owl:Class rdf:ID="Cytochrome_P450"/>
    </rdfs:subClassOf>
    <has_CUI rdf:datatype="http://www.w3.org/2001/XMLSchema#string"
    >C1142644</has_CUI>
  </owl:Class>
  <owl:Class rdf:ID="NoncompetitiveInhibition">
    <rdfs:comment rdf:datatype="http://www.w3.org/2001/XMLSchema#string"
    >Inhibition which occurs by not sharing of same enzyme.</rdfs:comment>
    <rdfs:subClassOf rdf:resource="#Inhibition"/>
  </owl:Class>
  <owl:Class rdf:about="http://nlm.nih.gov/ontology/FMAInOWL#Organ_cavity">
    <has_FMAID rdf:datatype="http://www.w3.org/2001/XMLSchema#int"
    >12237</has_FMAID>
    <rdfs:subClassOf rdf:resource="http://nlm.nih.gov/ontology/FMAInOWL#Anatomical_cavity"/>
    <has_CUI rdf:datatype="http://www.w3.org/2001/XMLSchema#string"
    >C0506211</has_CUI>
    <rdfs:comment rdf:datatype="http://www.w3.org/2001/XMLSchema#string"
    >UWDA/PT|Anatomical cavity, which is surrounded by all ??morphological parts of an organ; is continuous within the organ; ??contains one or more body substances. Examples: pericardial ??cavity, cavity of stomach, uterine cavity.</rdfs:comment>
  </owl:Class>
  <owl:Class rdf:ID="Deacetylation">
    <rdfs:subClassOf rdf:resource="#Hydrolysis"/>
    <has_CUI rdf:datatype="http://www.w3.org/2001/XMLSchema#string"
    >C1511737</has_CUI>
  </owl:Class>
  <owl:Class rdf:ID="Fecal_Excretion">
    <has_CUI rdf:datatype="http://www.w3.org/2001/XMLSchema#string"
    >C1373190</has_CUI>
    <rdfs:subClassOf rdf:resource="#drug_excretion"/>
  </owl:Class>
  <owl:Class rdf:about="#intracellular">
    <rdfs:comment rdf:datatype="http://www.w3.org/2001/XMLSchema#string"
    >GO/PT|The living contents of a cell; the matter contained within ??(but not including) the plasma membrane, usually taken to ??exclude large vacuoles and masses of secretory or ingested ??material. In eukaryotes it includes the nucleus and cytoplasm.</rdfs:comment>
    <rdfs:subClassOf rdf:resource="#cell"/>
    <has_CUI rdf:datatype="http://www.w3.org/2001/XMLSchema#string"
    >C0175996</has_CUI>
  </owl:Class>
  <owl:Class rdf:ID="Artery_to_Vein">
    <rdfs:subClassOf rdf:resource="#fiat_parts_migration"/>
  </owl:Class>
  <owl:Class rdf:about="#Enzymatic_Reaction">
    <rdfs:subClassOf>
      <owl:Restriction>
        <owl:minCardinality rdf:datatype="http://www.w3.org/2001/XMLSchema#int"
        >1</owl:minCardinality>
        <owl:onProperty>
          <owl:ObjectProperty rdf:about="#hasEnablerSituatedParticipant"/>
        </owl:onProperty>
      </owl:Restriction>
    </rdfs:subClassOf>
    <rdfs:subClassOf>
      <owl:Restriction>
        <owl:onProperty>
          <owl:ObjectProperty rdf:about="#hasEnablerSituatedPopulationChange"/>
        </owl:onProperty>
        <owl:minCardinality rdf:datatype="http://www.w3.org/2001/XMLSchema#int"
        >1</owl:minCardinality>
      </owl:Restriction>
    </rdfs:subClassOf>
    <rdfs:subClassOf rdf:resource="#MolecularProcess"/>
    <rdfs:comment rdf:datatype="http://www.w3.org/2001/XMLSchema#string"
    >?NCI/PT|A single, or type-equivalent repetitive, enzyme-dependent ??chemical transformation.</rdfs:comment>
    <has_CUI rdf:datatype="http://www.w3.org/2001/XMLSchema#string"
    >C1511131</has_CUI>
    <owl:disjointWith rdf:resource="#BindingReleaseReaction"/>
  </owl:Class>
  <owl:Class rdf:about="#Oxidoreductase">
    <has_CUI rdf:datatype="http://www.w3.org/2001/XMLSchema#string"
    >C0030016</has_CUI>
    <rdfs:subClassOf rdf:resource="#Enzymes"/>
  </owl:Class>
  <owl:Class rdf:ID="MRP2">
    <rdfs:comment rdf:datatype="http://www.w3.org/2001/XMLSchema#string"
    >cMOAT
Gene:ABCC2</rdfs:comment>
    <has_CUI rdf:datatype="http://www.w3.org/2001/XMLSchema#string"
    >C0525410</has_CUI>
    <rdfs:subClassOf rdf:resource="#Membrane_Transport_Proteins"/>
  </owl:Class>
  <owl:Class rdf:ID="bile_to_Intestinenal_lumen">
    <rdfs:subClassOf rdf:resource="#fiat_parts_migration"/>
  </owl:Class>
  <owl:Class rdf:about="http://nlm.nih.gov/ontology/FMAInOWL#Organ_system_subdivision">
    <rdfs:comment rdf:datatype="http://www.w3.org/2001/XMLSchema#string"
    >??UWDA/PT|Anatomical structure, which consists of a specific set ??of the members of (predominantly) one organ or organ part ??subclass interconnected by zones of continuity or body ??substances; is demarcated from other subdivisions of the same ??organ system by one or more zones of continuity or anatomical ??lines; together with other subdivisions of the same organ ??system, it constitutes an organ system. Examples: rib cage, ??facial skeleton, portal system, central nervous system, upper ??respiratory tract, muscle group of back.</rdfs:comment>
    <rdfs:subClassOf rdf:resource="http://nlm.nih.gov/ontology/FMAInOWL#Anatomical_structure"/>
    <has_FMAID rdf:datatype="http://www.w3.org/2001/XMLSchema#int"
    >67509</has_FMAID>
    <has_CUI rdf:datatype="http://www.w3.org/2001/XMLSchema#string"
    >C0502415</has_CUI>
  </owl:Class>
  <owl:Class rdf:about="#ChemicalsSet">
    <rdfs:subClassOf rdf:resource="#independant_entities"/>
  </owl:Class>
  <owl:Class rdf:about="#ESTERASE">
    <rdfs:subClassOf rdf:resource="#Enzymes"/>
    <has_CUI rdf:datatype="http://www.w3.org/2001/XMLSchema#string"
    >C0014894</has_CUI>
  </owl:Class>
  <owl:Class rdf:about="#dependant_entities">
    <rdfs:subClassOf rdf:resource="#Continuant"/>
  </owl:Class>
  <owl:Class rdf:ID="Vein_to_Artery">
    <rdfs:subClassOf rdf:resource="#fiat_parts_migration"/>
  </owl:Class>
  <owl:Class rdf:about="#Cytochrome_P450">
    <rdfs:subClassOf rdf:resource="#Cytochromes"/>
    <has_CUI rdf:datatype="http://www.w3.org/2001/XMLSchema#string"
    >C0010762</has_CUI>
  </owl:Class>
  <owl:Class rdf:ID="UncompetitiveInhibition">
    <rdfs:comment rdf:datatype="http://www.w3.org/2001/XMLSchema#string"
    >Inhibition which occurs by sharing of different site of same enzyme.</rdfs:comment>
    <rdfs:subClassOf rdf:resource="#ConpetitiveInhibitionOrUnconpetitiveInhibition"/>
  </owl:Class>
  <owl:ObjectProperty rdf:ID="hasPopulationChange">
    <rdfs:domain rdf:resource="#Process"/>
    <rdfs:range rdf:resource="#ValueChange"/>
  </owl:ObjectProperty>
  <owl:ObjectProperty rdf:about="#hasSubProcesses">
    <rdfs:range rdf:resource="#Process"/>
    <rdfs:domain rdf:resource="#Process"/>
  </owl:ObjectProperty>
  <owl:ObjectProperty rdf:about="#hasEnablerTriggerPopulationChange">
    <rdfs:subPropertyOf rdf:resource="#hasPopulationChange"/>
  </owl:ObjectProperty>
  <owl:ObjectProperty rdf:about="#occured_in">
    <rdfs:range rdf:resource="#independant_entities"/>
    <rdfs:domain rdf:resource="#Process"/>
  </owl:ObjectProperty>
  <owl:ObjectProperty rdf:about="#hasResultantPopulationChange">
    <rdfs:subPropertyOf rdf:resource="#hasPopulationChange"/>
    <rdfs:range rdf:resource="#ValueChange"/>
  </owl:ObjectProperty>
  <owl:ObjectProperty rdf:about="#hasEnablerSituatedParticipant">
    <rdfs:subPropertyOf>
      <owl:ObjectProperty rdf:about="http://www.geneontology.org/owl#OBO_REL_has_participant"/>
    </rdfs:subPropertyOf>
  </owl:ObjectProperty>
  <owl:ObjectProperty rdf:about="http://www.w3.org/1999/02/22-rdf-syntax-ns#first">
    <rdf:type rdf:resource="http://www.w3.org/2002/07/owl#DatatypeProperty"/>
  </owl:ObjectProperty>
  <owl:ObjectProperty rdf:about="#hasEnablerSituatedPopulationChange">
    <rdfs:subPropertyOf rdf:resource="#hasPopulationChange"/>
  </owl:ObjectProperty>
  <owl:ObjectProperty rdf:about="#hasResultantParticipant">
    <rdfs:subPropertyOf>
      <owl:ObjectProperty rdf:about="http://www.geneontology.org/owl#OBO_REL_has_participant"/>
    </rdfs:subPropertyOf>
  </owl:ObjectProperty>
  <owl:ObjectProperty rdf:about="#hasEnablerTriggerParticipant">
    <rdfs:subPropertyOf>
      <owl:ObjectProperty rdf:about="http://www.geneontology.org/owl#OBO_REL_has_participant"/>
    </rdfs:subPropertyOf>
  </owl:ObjectProperty>
  <owl:ObjectProperty rdf:about="http://www.geneontology.org/owl#OBO_REL_has_participant">
    <rdfs:range rdf:resource="#independant_entities"/>
    <rdfs:domain rdf:resource="#Process"/>
  </owl:ObjectProperty>
  <owl:ObjectProperty rdf:about="http://www.w3.org/2002/07/owl#oneOf"/>
  <owl:ObjectProperty rdf:about="http://www.w3.org/1999/02/22-rdf-syntax-ns#rest"/>
  <owl:DatatypeProperty rdf:ID="hasValue">
    <rdfs:range rdf:resource="http://www.w3.org/2001/XMLSchema#float"/>
  </owl:DatatypeProperty>
  <owl:TransitiveProperty rdf:about="http://www.geneontology.org/owl#OBO_REL_located_in">
    <rdf:type rdf:resource="http://www.w3.org/2002/07/owl#ObjectProperty"/>
    <rdfs:range rdf:resource="#independant_entities"/>
    <rdfs:domain rdf:resource="#independant_entities"/>
  </owl:TransitiveProperty>
  <owl:AnnotationProperty rdf:ID="has_PMID">
    <rdfs:range rdf:resource="http://www.w3.org/2001/XMLSchema#int"/>
    <rdfs:comment rdf:datatype="http://www.w3.org/2001/XMLSchema#string"
    >paper's PMID of pubmed</rdfs:comment>
    <rdf:type rdf:resource="http://www.w3.org/2002/07/owl#DatatypeProperty"/>
  </owl:AnnotationProperty>
  <fma:Liver rdf:ID="Human_Liver"/>
  <Decreased rdf:ID="Population_Decreased"/>
  <AnyDrugOrMetabolite rdf:ID="AnyDrugOrMetabolite_Vein">
    <obo_rel:OBO_REL_located_in>
      <fma:Vein rdf:ID="Human_Vein"/>
    </obo_rel:OBO_REL_located_in>
  </AnyDrugOrMetabolite>
  <apical_plasma_membrane rdf:ID="Human_Apical_Plasma_Membrane"/>
  <Increased rdf:ID="Population_Increased"/>
  <fma:Small_intestine rdf:ID="Human_Small_Intestine"/>
  <AnyDrugOrMetabolite rdf:ID="AnyDrugOrMetabolite_Liver">
    <obo_rel:OBO_REL_located_in rdf:resource="#Human_Liver"/>
  </AnyDrugOrMetabolite>
  <owl:AnnotationProperty rdf:ID="has_FMAID">
    <rdf:type rdf:resource="http://www.w3.org/2002/07/owl#DatatypeProperty"/>
    <rdfs:range rdf:resource="http://www.w3.org/2001/XMLSchema#int"/>
  </owl:AnnotationProperty>
  <fma:Urine rdf:ID="Human_Urine"/>
  <fma:Kidney rdf:ID="Human_Kidney"/>
  <basolateral_plasma_membrane rdf:ID="Human_Basolateral_Plasma_Membrane"/>
  <fma:Ureter rdf:ID="Human_Ureter"/>
  <owl:AnnotationProperty rdf:ID="has_ISBN">
    <rdf:type rdf:resource="http://www.w3.org/2002/07/owl#DatatypeProperty"/>
  </owl:AnnotationProperty>
  <fma:Cardiovascular_system rdf:ID="Human_Cardiovascular_System"/>
  <fma:Feces rdf:ID="Human_Feces"/>
  <Maintained rdf:ID="Population_Maintained"/>
  <fma:Lumen_of_intestine rdf:ID="Human_Lumen_of_Intestine"/>
  <cytoplasm rdf:ID="Human_Cytoplasm"/>
  <fma:Artery rdf:ID="Human_Artery"/>
  <fma:Lumen_of_common_bile_duct rdf:ID="Human_Lumen_of_Common_Bile_Duct"/>
  <extracellular_region rdf:ID="Human_Extracellular_Region"/>
  <fma:Portal_vein rdf:ID="Human_Portal_Vein"/>
  <BloodFlowDistribution rdf:ID="BloodFlowDistribution_LiverVein">
    <hasEnablerTriggerParticipant rdf:resource="#AnyDrugOrMetabolite_Liver"/>
    <hasEnablerTriggerPopulationChange rdf:resource="#Population_Decreased"/>
    <hasResultantParticipant rdf:resource="#AnyDrugOrMetabolite_Vein"/>
    <hasResultantPopulationChange rdf:resource="#Population_Increased"/>
    <hasEnablerSituatedParticipant rdf:resource="#Human_Liver"/>
    <hasEnablerSituatedParticipant rdf:resource="#Human_Vein"/>
  </BloodFlowDistribution>
  <owl:AnnotationProperty rdf:ID="has_CUI">
    <rdf:type rdf:resource="http://www.w3.org/2002/07/owl#DatatypeProperty"/>
    <rdfs:comment rdf:datatype="http://www.w3.org/2001/XMLSchema#string"
    >CUI of UMLS</rdfs:comment>
  </owl:AnnotationProperty>
</rdf:RDF>

<!-- Created with Protege (with OWL Plugin 3.2.1, Build 365)  http://protege.stanford.edu -->
