# Supplementary material for: Drug interaction prediction using ontology-driven hypothetical assertion framework for pathway generation followed by numerical simulation
Source: BMC Bioinformatics. 2008 May 28;9(Suppl 6):S11. doi: 10.1186/1471-2105-9-S6-S11 (PMC2423434; doi:10.1186/1471-2105-9-S6-S11)
Supplement: Additional file 2 — owl file for dio_cpt-11 ontology: This file includes all OWL instances of reactions defined for irinotecan. [file 1471-2105-9-S6-S11-S2.owl]

<?xml version="1.0"?>
<rdf:RDF
    xmlns:swrlb="http://www.w3.org/2003/11/swrlb#"
    xmlns:dio_event="http://www.bio.cs.titech.ac.jp/~dio/dio_event.owl#"
    xmlns:fma="http://nlm.nih.gov/ontology/FMAInOWL#"
    xmlns:protege="http://protege.stanford.edu/plugins/owl/protege#"
    xmlns:swrl="http://www.w3.org/2003/11/swrl#"
    xmlns:rdf="http://www.w3.org/1999/02/22-rdf-syntax-ns#"
    xmlns="http://www.bio.cs.titech.ac.jp/~dio/dio_cpt-11.owl#"
    xmlns:xsd="http://www.w3.org/2001/XMLSchema#"
    xmlns:rdfs="http://www.w3.org/2000/01/rdf-schema#"
    xmlns:owl="http://www.w3.org/2002/07/owl#"
    xmlns:obo_rel="http://www.geneontology.org/owl#"
    xmlns:dc="http://purl.org/dc/elements/1.1/"
  xml:base="http://www.bio.cs.titech.ac.jp/~dio/dio_cpt-11.owl">
  <owl:Ontology rdf:about="">
    <owl:imports rdf:resource="http://www.bio.cs.titech.ac.jp/~dio/dio_event.owl"/>
  </owl:Ontology>
  <dio_event:Deacetylase rdf:ID="a_deacetylase_1_liver">
    <obo_rel:OBO_REL_located_in rdf:resource="http://www.bio.cs.titech.ac.jp/~dio/dio_event.owl#Human_Liver"/>
    <obo_rel:OBO_REL_located_in rdf:resource="http://www.bio.cs.titech.ac.jp/~dio/dio_event.owl#Human_Cytoplasm"/>
    <rdfs:comment rdf:datatype="http://www.w3.org/2001/XMLSchema#string"
    >unknown</rdfs:comment>
  </dio_event:Deacetylase>
  <dio_event:Irinotecan rdf:ID="Irinotecan_Ureter">
    <obo_rel:OBO_REL_located_in rdf:resource="http://www.bio.cs.titech.ac.jp/~dio/dio_event.owl#Human_Extracellular_Region"/>
    <obo_rel:OBO_REL_located_in rdf:resource="http://www.bio.cs.titech.ac.jp/~dio/dio_event.owl#Human_Ureter"/>
    <owl:versionInfo rdf:datatype="http://www.w3.org/2001/XMLSchema#string"
    >TODO: change ureter to lumen of ureter</owl:versionInfo>
  </dio_event:Irinotecan>
  <dio_event:bile_to_Intestinenal_lumen rdf:ID="TR0000024">
    <dio_event:hasEnablerTriggerPopulationChange rdf:resource="http://www.bio.cs.titech.ac.jp/~dio/dio_event.owl#Population_Decreased"/>
    <dio_event:hasResultantPopulationChange rdf:resource="http://www.bio.cs.titech.ac.jp/~dio/dio_event.owl#Population_Increased"/>
    <rdfs:comment rdf:datatype="http://www.w3.org/2001/XMLSchema#string"
    >migration_of_SN-38_from_bile_to_intestinal_lumen</rdfs:comment>
    <dio_event:hasResultantParticipant>
      <dio_event:SN-38 rdf:ID="SN-38_intestinal_lumen">
        <obo_rel:OBO_REL_located_in rdf:resource="http://www.bio.cs.titech.ac.jp/~dio/dio_event.owl#Human_Extracellular_Region"/>
        <obo_rel:OBO_REL_located_in rdf:resource="http://www.bio.cs.titech.ac.jp/~dio/dio_event.owl#Human_Lumen_of_Intestine"/>
      </dio_event:SN-38>
    </dio_event:hasResultantParticipant>
    <dio_event:hasEnablerTriggerParticipant>
      <dio_event:SN-38 rdf:ID="SN-38_Bile">
        <obo_rel:OBO_REL_located_in rdf:resource="http://www.bio.cs.titech.ac.jp/~dio/dio_event.owl#Human_Extracellular_Region"/>
        <obo_rel:OBO_REL_located_in rdf:resource="http://www.bio.cs.titech.ac.jp/~dio/dio_event.owl#Human_Lumen_of_Common_Bile_Duct"/>
      </dio_event:SN-38>
    </dio_event:hasEnablerTriggerParticipant>
  </dio_event:bile_to_Intestinenal_lumen>
  <dio_event:Carboxylesterase rdf:ID="Carboxylesterase_Small_Intestine">
    <obo_rel:OBO_REL_located_in rdf:resource="http://www.bio.cs.titech.ac.jp/~dio/dio_event.owl#Human_Small_Intestine"/>
    <obo_rel:OBO_REL_located_in rdf:resource="http://www.bio.cs.titech.ac.jp/~dio/dio_event.owl#Human_Cytoplasm"/>
  </dio_event:Carboxylesterase>
  <dio_event:Carboxylesterase rdf:ID="Carboxylesterase_Liver">
    <obo_rel:OBO_REL_located_in rdf:resource="http://www.bio.cs.titech.ac.jp/~dio/dio_event.owl#Human_Liver"/>
    <obo_rel:OBO_REL_located_in rdf:resource="http://www.bio.cs.titech.ac.jp/~dio/dio_event.owl#Human_Cytoplasm"/>
  </dio_event:Carboxylesterase>
  <dio_event:Hydrolysis rdf:ID="TR0000019">
    <dio_event:hasEnablerSituatedPopulationChange rdf:resource="http://www.bio.cs.titech.ac.jp/~dio/dio_event.owl#Population_Maintained"/>
    <dio_event:hasEnablerTriggerPopulationChange rdf:resource="http://www.bio.cs.titech.ac.jp/~dio/dio_event.owl#Population_Decreased"/>
    <dio_event:hasEnablerTriggerParticipant>
      <dio_event:Irinotecan rdf:ID="Irinotecan_Liver">
        <obo_rel:OBO_REL_located_in rdf:resource="http://www.bio.cs.titech.ac.jp/~dio/dio_event.owl#Human_Liver"/>
        <obo_rel:OBO_REL_located_in rdf:resource="http://www.bio.cs.titech.ac.jp/~dio/dio_event.owl#Human_Cytoplasm"/>
      </dio_event:Irinotecan>
    </dio_event:hasEnablerTriggerParticipant>
    <dio_event:hasEnablerSituatedParticipant rdf:resource="#Carboxylesterase_Liver"/>
    <has_PMID rdf:datatype="http://www.w3.org/2001/XMLSchema#string"
    >11743213</has_PMID>
    <has_PMID rdf:datatype="http://www.w3.org/2001/XMLSchema#string"
    >11489791</has_PMID>
    <dio_event:hasResultantPopulationChange rdf:resource="http://www.bio.cs.titech.ac.jp/~dio/dio_event.owl#Population_Increased"/>
    <rdfs:comment rdf:datatype="http://www.w3.org/2001/XMLSchema#string"
    >Metabolism of Irinotecan into SN-38 by CE in Liver</rdfs:comment>
    <dio_event:hasResultantParticipant>
      <dio_event:SN-38 rdf:ID="SN-38_Liver">
        <obo_rel:OBO_REL_located_in rdf:resource="http://www.bio.cs.titech.ac.jp/~dio/dio_event.owl#Human_Liver"/>
        <obo_rel:OBO_REL_located_in rdf:resource="http://www.bio.cs.titech.ac.jp/~dio/dio_event.owl#Human_Cytoplasm"/>
      </dio_event:SN-38>
    </dio_event:hasResultantParticipant>
  </dio_event:Hydrolysis>
  <dio_event:Diffusion rdf:ID="TR0000043">
    <rdfs:comment rdf:datatype="http://www.w3.org/2001/XMLSchema#string"
    >Irinotecan Kidney to Vein</rdfs:comment>
    <dio_event:hasEnablerTriggerPopulationChange rdf:resource="http://www.bio.cs.titech.ac.jp/~dio/dio_event.owl#Population_Decreased"/>
    <dio_event:hasResultantPopulationChange rdf:resource="http://www.bio.cs.titech.ac.jp/~dio/dio_event.owl#Population_Increased"/>
    <dio_event:hasEnablerTriggerParticipant>
      <dio_event:Irinotecan rdf:ID="Irinotecan_Kidney">
        <obo_rel:OBO_REL_located_in rdf:resource="http://www.bio.cs.titech.ac.jp/~dio/dio_event.owl#Human_Cytoplasm"/>
        <obo_rel:OBO_REL_located_in rdf:resource="http://www.bio.cs.titech.ac.jp/~dio/dio_event.owl#Human_Kidney"/>
      </dio_event:Irinotecan>
    </dio_event:hasEnablerTriggerParticipant>
    <dio_event:hasResultantParticipant>
      <dio_event:Irinotecan rdf:ID="Irinotecan_Vein">
        <obo_rel:OBO_REL_located_in rdf:resource="http://www.bio.cs.titech.ac.jp/~dio/dio_event.owl#Human_Extracellular_Region"/>
        <obo_rel:OBO_REL_located_in rdf:resource="http://www.bio.cs.titech.ac.jp/~dio/dio_event.owl#Human_Vein"/>
      </dio_event:Irinotecan>
    </dio_event:hasResultantParticipant>
  </dio_event:Diffusion>
  <dio_event:Ureter_to_outside_the_body rdf:ID="TR0000040">
    <rdfs:comment rdf:datatype="http://www.w3.org/2001/XMLSchema#string"
    >SN-38 Ureter to urine</rdfs:comment>
    <dio_event:hasResultantPopulationChange rdf:resource="http://www.bio.cs.titech.ac.jp/~dio/dio_event.owl#Population_Increased"/>
    <dio_event:hasEnablerTriggerParticipant>
      <dio_event:SN-38 rdf:ID="SN-38_Ureter">
        <obo_rel:OBO_REL_located_in rdf:resource="http://www.bio.cs.titech.ac.jp/~dio/dio_event.owl#Human_Extracellular_Region"/>
        <obo_rel:OBO_REL_located_in rdf:resource="http://www.bio.cs.titech.ac.jp/~dio/dio_event.owl#Human_Ureter"/>
      </dio_event:SN-38>
    </dio_event:hasEnablerTriggerParticipant>
    <dio_event:hasResultantParticipant>
      <dio_event:SN-38 rdf:ID="SN-38_Urine">
        <obo_rel:OBO_REL_located_in rdf:resource="http://www.bio.cs.titech.ac.jp/~dio/dio_event.owl#Human_Extracellular_Region"/>
        <obo_rel:OBO_REL_located_in rdf:resource="http://www.bio.cs.titech.ac.jp/~dio/dio_event.owl#Human_Urine"/>
      </dio_event:SN-38>
    </dio_event:hasResultantParticipant>
    <dio_event:hasEnablerTriggerPopulationChange rdf:resource="http://www.bio.cs.titech.ac.jp/~dio/dio_event.owl#Population_Decreased"/>
  </dio_event:Ureter_to_outside_the_body>
  <dio_event:Irinotecan rdf:ID="Irinotecan_feces">
    <obo_rel:OBO_REL_located_in rdf:resource="http://www.bio.cs.titech.ac.jp/~dio/dio_event.owl#Human_Extracellular_Region"/>
    <obo_rel:OBO_REL_located_in rdf:resource="http://www.bio.cs.titech.ac.jp/~dio/dio_event.owl#Human_Feces"/>
  </dio_event:Irinotecan>
  <dio_event:intestinal_lumen_to_outside_the_body rdf:ID="TR0000028">
    <dio_event:hasResultantParticipant>
      <dio_event:SN-38 rdf:ID="SN-38_feces">
        <obo_rel:OBO_REL_located_in rdf:resource="http://www.bio.cs.titech.ac.jp/~dio/dio_event.owl#Human_Extracellular_Region"/>
        <obo_rel:OBO_REL_located_in rdf:resource="http://www.bio.cs.titech.ac.jp/~dio/dio_event.owl#Human_Feces"/>
      </dio_event:SN-38>
    </dio_event:hasResultantParticipant>
    <dio_event:hasEnablerTriggerPopulationChange rdf:resource="http://www.bio.cs.titech.ac.jp/~dio/dio_event.owl#Population_Decreased"/>
    <dio_event:hasEnablerTriggerParticipant rdf:resource="#SN-38_intestinal_lumen"/>
    <dio_event:hasResultantPopulationChange rdf:resource="http://www.bio.cs.titech.ac.jp/~dio/dio_event.owl#Population_Increased"/>
  </dio_event:intestinal_lumen_to_outside_the_body>
  <dio_event:Irinotecan rdf:ID="Irinotecan_Artery">
    <obo_rel:OBO_REL_located_in rdf:resource="http://www.bio.cs.titech.ac.jp/~dio/dio_event.owl#Human_Extracellular_Region"/>
    <obo_rel:OBO_REL_located_in rdf:resource="http://www.bio.cs.titech.ac.jp/~dio/dio_event.owl#Human_Artery"/>
  </dio_event:Irinotecan>
  <owl:AnnotationProperty rdf:ID="has_ISBN">
    <rdf:type rdf:resource="http://www.w3.org/2002/07/owl#DatatypeProperty"/>
  </owl:AnnotationProperty>
  <dio_event:Primary_active_transport rdf:ID="TR0000005">
    <dio_event:hasEnablerTriggerPopulationChange rdf:resource="http://www.bio.cs.titech.ac.jp/~dio/dio_event.owl#Population_Decreased"/>
    <has_PMID rdf:datatype="http://www.w3.org/2001/XMLSchema#string"
    >11489791</has_PMID>
    <dio_event:hasResultantPopulationChange rdf:resource="http://www.bio.cs.titech.ac.jp/~dio/dio_event.owl#Population_Increased"/>
    <dio_event:hasEnablerSituatedPopulationChange rdf:resource="http://www.bio.cs.titech.ac.jp/~dio/dio_event.owl#Population_Maintained"/>
    <dio_event:hasResultantParticipant>
      <dio_event:Irinotecan rdf:ID="Irinotecan_bile">
        <obo_rel:OBO_REL_located_in rdf:resource="http://www.bio.cs.titech.ac.jp/~dio/dio_event.owl#Human_Lumen_of_Common_Bile_Duct"/>
        <obo_rel:OBO_REL_located_in rdf:resource="http://www.bio.cs.titech.ac.jp/~dio/dio_event.owl#Human_Extracellular_Region"/>
      </dio_event:Irinotecan>
    </dio_event:hasResultantParticipant>
    <dio_event:hasEnablerTriggerParticipant rdf:resource="#Irinotecan_Liver"/>
    <dio_event:hasEnablerSituatedParticipant>
      <dio_event:P-gp rdf:ID="P-gp_Liver_Apical">
        <obo_rel:OBO_REL_located_in rdf:resource="http://www.bio.cs.titech.ac.jp/~dio/dio_event.owl#Human_Apical_Plasma_Membrane"/>
        <obo_rel:OBO_REL_located_in rdf:resource="http://www.bio.cs.titech.ac.jp/~dio/dio_event.owl#Human_Liver"/>
      </dio_event:P-gp>
    </dio_event:hasEnablerSituatedParticipant>
    <rdfs:comment rdf:datatype="http://www.w3.org/2001/XMLSchema#string"
    >Efflux of CPT-11 from liver to the bile</rdfs:comment>
  </dio_event:Primary_active_transport>
  <dio_event:Primary_active_transport rdf:ID="TR0000007">
    <has_PMID rdf:datatype="http://www.w3.org/2001/XMLSchema#string"
    >11489791</has_PMID>
    <dio_event:hasResultantParticipant rdf:resource="#SN-38_Bile"/>
    <dio_event:hasEnablerTriggerParticipant rdf:resource="#SN-38_Liver"/>
    <rdfs:comment rdf:datatype="http://www.w3.org/2001/XMLSchema#string"
    >Efflux of SN38 from liver to the bile</rdfs:comment>
    <dio_event:hasResultantPopulationChange rdf:resource="http://www.bio.cs.titech.ac.jp/~dio/dio_event.owl#Population_Increased"/>
    <dio_event:hasEnablerTriggerPopulationChange rdf:resource="http://www.bio.cs.titech.ac.jp/~dio/dio_event.owl#Population_Decreased"/>
    <dio_event:hasEnablerSituatedPopulationChange rdf:resource="http://www.bio.cs.titech.ac.jp/~dio/dio_event.owl#Population_Maintained"/>
    <dio_event:hasEnablerSituatedParticipant>
      <dio_event:MRP2 rdf:ID="MRP2_Liver_Apical">
        <obo_rel:OBO_REL_located_in rdf:resource="http://www.bio.cs.titech.ac.jp/~dio/dio_event.owl#Human_Apical_Plasma_Membrane"/>
        <obo_rel:OBO_REL_located_in rdf:resource="http://www.bio.cs.titech.ac.jp/~dio/dio_event.owl#Human_Liver"/>
      </dio_event:MRP2>
    </dio_event:hasEnablerSituatedParticipant>
  </dio_event:Primary_active_transport>
  <dio_event:SN-38 rdf:ID="SN-38_Vein">
    <obo_rel:OBO_REL_located_in rdf:resource="http://www.bio.cs.titech.ac.jp/~dio/dio_event.owl#Human_Extracellular_Region"/>
    <obo_rel:OBO_REL_located_in rdf:resource="http://www.bio.cs.titech.ac.jp/~dio/dio_event.owl#Human_Vein"/>
  </dio_event:SN-38>
  <dio_event:MRP2 rdf:ID="MRP2_Apical">
    <obo_rel:OBO_REL_located_in rdf:resource="http://www.bio.cs.titech.ac.jp/~dio/dio_event.owl#Human_Apical_Plasma_Membrane"/>
    <obo_rel:OBO_REL_located_in rdf:resource="http://www.bio.cs.titech.ac.jp/~dio/dio_event.owl#Human_Small_Intestine"/>
  </dio_event:MRP2>
  <dio_event:SN-38 rdf:ID="SN-38_Small_Intestine">
    <obo_rel:OBO_REL_located_in rdf:resource="http://www.bio.cs.titech.ac.jp/~dio/dio_event.owl#Human_Small_Intestine"/>
    <obo_rel:OBO_REL_located_in rdf:resource="http://www.bio.cs.titech.ac.jp/~dio/dio_event.owl#Human_Cytoplasm"/>
  </dio_event:SN-38>
  <dio_event:Irinotecan rdf:ID="Irinotecan_Small_Intestine">
    <obo_rel:OBO_REL_located_in rdf:resource="http://www.bio.cs.titech.ac.jp/~dio/dio_event.owl#Human_Small_Intestine"/>
    <obo_rel:OBO_REL_located_in rdf:resource="http://www.bio.cs.titech.ac.jp/~dio/dio_event.owl#Human_Cytoplasm"/>
  </dio_event:Irinotecan>
  <dio_event:Diffusion rdf:ID="TR0000031">
    <dio_event:hasEnablerTriggerPopulationChange rdf:resource="http://www.bio.cs.titech.ac.jp/~dio/dio_event.owl#Population_Decreased"/>
    <dio_event:hasResultantParticipant rdf:resource="#Irinotecan_Liver"/>
    <dio_event:hasResultantPopulationChange rdf:resource="http://www.bio.cs.titech.ac.jp/~dio/dio_event.owl#Population_Increased"/>
    <dio_event:hasEnablerTriggerParticipant rdf:resource="#Irinotecan_Artery"/>
    <rdfs:comment rdf:datatype="http://www.w3.org/2001/XMLSchema#string"
    >Irinotecan Artery  to the Liver</rdfs:comment>
  </dio_event:Diffusion>
  <dio_event:Hydrolysis rdf:ID="TR0000018">
    <dio_event:hasEnablerSituatedParticipant rdf:resource="#Carboxylesterase_Liver"/>
    <has_PMID rdf:datatype="http://www.w3.org/2001/XMLSchema#string"
    >11489791</has_PMID>
    <dio_event:hasResultantPopulationChange rdf:resource="http://www.bio.cs.titech.ac.jp/~dio/dio_event.owl#Population_Increased"/>
    <rdfs:comment rdf:datatype="http://www.w3.org/2001/XMLSchema#string"
    >Metabolism of NPC into SN-38 by CE in Liver</rdfs:comment>
    <dio_event:hasEnablerSituatedPopulationChange rdf:resource="http://www.bio.cs.titech.ac.jp/~dio/dio_event.owl#Population_Maintained"/>
    <dio_event:hasEnablerTriggerParticipant>
      <dio_event:NPC rdf:ID="NPC_Liver">
        <obo_rel:OBO_REL_located_in rdf:resource="http://www.bio.cs.titech.ac.jp/~dio/dio_event.owl#Human_Liver"/>
        <obo_rel:OBO_REL_located_in rdf:resource="http://www.bio.cs.titech.ac.jp/~dio/dio_event.owl#Human_Cytoplasm"/>
      </dio_event:NPC>
    </dio_event:hasEnablerTriggerParticipant>
    <dio_event:hasResultantParticipant rdf:resource="#SN-38_Liver"/>
    <dio_event:hasEnablerTriggerPopulationChange rdf:resource="http://www.bio.cs.titech.ac.jp/~dio/dio_event.owl#Population_Decreased"/>
  </dio_event:Hydrolysis>
  <dio_event:SN-38G rdf:ID="SN-38G_Small_Intestine">
    <obo_rel:OBO_REL_located_in rdf:resource="http://www.bio.cs.titech.ac.jp/~dio/dio_event.owl#Human_Small_Intestine"/>
    <obo_rel:OBO_REL_located_in rdf:resource="http://www.bio.cs.titech.ac.jp/~dio/dio_event.owl#Human_Cytoplasm"/>
  </dio_event:SN-38G>
  <dio_event:Filtration rdf:ID="TR0000037">
    <dio_event:hasEnablerTriggerPopulationChange rdf:resource="http://www.bio.cs.titech.ac.jp/~dio/dio_event.owl#Population_Decreased"/>
    <dio_event:hasResultantPopulationChange rdf:resource="http://www.bio.cs.titech.ac.jp/~dio/dio_event.owl#Population_Increased"/>
    <dio_event:hasEnablerTriggerParticipant>
      <dio_event:SN-38 rdf:ID="SN-38_Kidney">
        <obo_rel:OBO_REL_located_in rdf:resource="http://www.bio.cs.titech.ac.jp/~dio/dio_event.owl#Human_Cytoplasm"/>
        <obo_rel:OBO_REL_located_in rdf:resource="http://www.bio.cs.titech.ac.jp/~dio/dio_event.owl#Human_Kidney"/>
      </dio_event:SN-38>
    </dio_event:hasEnablerTriggerParticipant>
    <dio_event:hasResultantParticipant rdf:resource="#SN-38_Ureter"/>
    <rdfs:comment rdf:datatype="http://www.w3.org/2001/XMLSchema#string"
    >SN-38 Kidney to TUreter</rdfs:comment>
  </dio_event:Filtration>
  <dio_event:SN-38G rdf:ID="SN-38G_Intestinal_Lumen">
    <obo_rel:OBO_REL_located_in rdf:resource="http://www.bio.cs.titech.ac.jp/~dio/dio_event.owl#Human_Extracellular_Region"/>
    <obo_rel:OBO_REL_located_in rdf:resource="http://www.bio.cs.titech.ac.jp/~dio/dio_event.owl#Human_Lumen_of_Intestine"/>
  </dio_event:SN-38G>
  <dio_event:intestinal_lumen_to_outside_the_body rdf:ID="TR0000029">
    <dio_event:hasResultantPopulationChange rdf:resource="http://www.bio.cs.titech.ac.jp/~dio/dio_event.owl#Population_Increased"/>
    <dio_event:hasEnablerTriggerParticipant rdf:resource="#SN-38G_Intestinal_Lumen"/>
    <dio_event:hasResultantParticipant>
      <dio_event:SN-38G rdf:ID="SN-38G_feces">
        <obo_rel:OBO_REL_located_in rdf:resource="http://www.bio.cs.titech.ac.jp/~dio/dio_event.owl#Human_Extracellular_Region"/>
        <obo_rel:OBO_REL_located_in rdf:resource="http://www.bio.cs.titech.ac.jp/~dio/dio_event.owl#Human_Feces"/>
      </dio_event:SN-38G>
    </dio_event:hasResultantParticipant>
    <dio_event:hasEnablerTriggerPopulationChange rdf:resource="http://www.bio.cs.titech.ac.jp/~dio/dio_event.owl#Population_Decreased"/>
  </dio_event:intestinal_lumen_to_outside_the_body>
  <dio_event:Filtration rdf:ID="TR0000044">
    <rdfs:comment rdf:datatype="http://www.w3.org/2001/XMLSchema#string"
    >Irinotecan Kidney to Ureter</rdfs:comment>
    <dio_event:hasEnablerTriggerPopulationChange rdf:resource="http://www.bio.cs.titech.ac.jp/~dio/dio_event.owl#Population_Decreased"/>
    <dio_event:hasResultantPopulationChange rdf:resource="http://www.bio.cs.titech.ac.jp/~dio/dio_event.owl#Population_Increased"/>
    <dio_event:hasResultantParticipant rdf:resource="#Irinotecan_Ureter"/>
    <dio_event:hasEnablerTriggerParticipant rdf:resource="#Irinotecan_Kidney"/>
  </dio_event:Filtration>
  <dio_event:Primary_active_transport rdf:ID="TR0000003">
    <dio_event:hasEnablerTriggerParticipant rdf:resource="#SN-38_Small_Intestine"/>
    <rdfs:comment rdf:datatype="http://www.w3.org/2001/XMLSchema#string"
    >Efflux of SN-38 from intestine to the Portal Vein</rdfs:comment>
    <dio_event:hasEnablerSituatedPopulationChange rdf:resource="http://www.bio.cs.titech.ac.jp/~dio/dio_event.owl#Population_Maintained"/>
    <has_PMID rdf:datatype="http://www.w3.org/2001/XMLSchema#string"
    >12181419</has_PMID>
    <dio_event:hasEnablerTriggerPopulationChange rdf:resource="http://www.bio.cs.titech.ac.jp/~dio/dio_event.owl#Population_Decreased"/>
    <dio_event:hasResultantParticipant>
      <dio_event:SN-38 rdf:ID="SN-38_Portal_vein">
        <obo_rel:OBO_REL_located_in rdf:resource="http://www.bio.cs.titech.ac.jp/~dio/dio_event.owl#Human_Extracellular_Region"/>
        <obo_rel:OBO_REL_located_in rdf:resource="http://www.bio.cs.titech.ac.jp/~dio/dio_event.owl#Human_Portal_Vein"/>
      </dio_event:SN-38>
    </dio_event:hasResultantParticipant>
    <dio_event:hasResultantPopulationChange rdf:resource="http://www.bio.cs.titech.ac.jp/~dio/dio_event.owl#Population_Increased"/>
    <dio_event:hasEnablerSituatedParticipant>
      <dio_event:MRP1 rdf:ID="MRP1_Small_intestine_basorateral">
        <obo_rel:OBO_REL_located_in rdf:resource="http://www.bio.cs.titech.ac.jp/~dio/dio_event.owl#Human_Basolateral_Plasma_Membrane"/>
        <obo_rel:OBO_REL_located_in rdf:resource="http://www.bio.cs.titech.ac.jp/~dio/dio_event.owl#Human_Small_Intestine"/>
      </dio_event:MRP1>
    </dio_event:hasEnablerSituatedParticipant>
  </dio_event:Primary_active_transport>
  <dio_event:Diffusion rdf:ID="TR0000045">
    <dio_event:hasResultantParticipant rdf:resource="#Irinotecan_Liver"/>
    <dio_event:hasEnablerTriggerParticipant>
      <dio_event:Irinotecan rdf:ID="Irinotecan_Portal_vein">
        <obo_rel:OBO_REL_located_in rdf:resource="http://www.bio.cs.titech.ac.jp/~dio/dio_event.owl#Human_Extracellular_Region"/>
        <obo_rel:OBO_REL_located_in rdf:resource="http://www.bio.cs.titech.ac.jp/~dio/dio_event.owl#Human_Portal_Vein"/>
      </dio_event:Irinotecan>
    </dio_event:hasEnablerTriggerParticipant>
    <dio_event:hasEnablerTriggerPopulationChange rdf:resource="http://www.bio.cs.titech.ac.jp/~dio/dio_event.owl#Population_Decreased"/>
    <dio_event:hasResultantPopulationChange rdf:resource="http://www.bio.cs.titech.ac.jp/~dio/dio_event.owl#Population_Increased"/>
    <rdfs:comment rdf:datatype="http://www.w3.org/2001/XMLSchema#string"
    >Irinotecan Portal vein to Liver</rdfs:comment>
  </dio_event:Diffusion>
  <dio_event:OATP-C rdf:ID="OATP-C_Liver_Basolateral">
    <obo_rel:OBO_REL_located_in rdf:resource="http://www.bio.cs.titech.ac.jp/~dio/dio_event.owl#Human_Liver"/>
    <obo_rel:OBO_REL_located_in rdf:resource="http://www.bio.cs.titech.ac.jp/~dio/dio_event.owl#Human_Basolateral_Plasma_Membrane"/>
  </dio_event:OATP-C>
  <dio_event:SN-38G rdf:ID="SN-38G_bile">
    <obo_rel:OBO_REL_located_in rdf:resource="http://www.bio.cs.titech.ac.jp/~dio/dio_event.owl#Human_Extracellular_Region"/>
    <obo_rel:OBO_REL_located_in rdf:resource="http://www.bio.cs.titech.ac.jp/~dio/dio_event.owl#Human_Lumen_of_Common_Bile_Duct"/>
  </dio_event:SN-38G>
  <dio_event:SN-38G rdf:ID="SN-38G_Liver">
    <obo_rel:OBO_REL_located_in rdf:resource="http://www.bio.cs.titech.ac.jp/~dio/dio_event.owl#Human_Liver"/>
    <obo_rel:OBO_REL_located_in rdf:resource="http://www.bio.cs.titech.ac.jp/~dio/dio_event.owl#Human_Cytoplasm"/>
  </dio_event:SN-38G>
  <dio_event:SN38-Albumin rdf:ID="SN38-Albumin_Artery">
    <obo_rel:OBO_REL_located_in rdf:resource="http://www.bio.cs.titech.ac.jp/~dio/dio_event.owl#Human_Extracellular_Region"/>
    <obo_rel:OBO_REL_located_in rdf:resource="http://www.bio.cs.titech.ac.jp/~dio/dio_event.owl#Human_Artery"/>
  </dio_event:SN38-Albumin>
  <dio_event:Irinotecan rdf:ID="Irinotecan_Intestinal_Lumen">
    <obo_rel:OBO_REL_located_in rdf:resource="http://www.bio.cs.titech.ac.jp/~dio/dio_event.owl#Human_Extracellular_Region"/>
    <obo_rel:OBO_REL_located_in rdf:resource="http://www.bio.cs.titech.ac.jp/~dio/dio_event.owl#Human_Lumen_of_Intestine"/>
  </dio_event:Irinotecan>
  <dio_event:DrugReleaseReaction rdf:ID="TR0000023">
    <dio_event:hasResultantPopulationChange rdf:resource="http://www.bio.cs.titech.ac.jp/~dio/dio_event.owl#Population_Increased"/>
    <dio_event:hasResultantParticipant>
      <dio_event:SN-38 rdf:ID="SN-38_Artery">
        <obo_rel:OBO_REL_located_in rdf:resource="http://www.bio.cs.titech.ac.jp/~dio/dio_event.owl#Human_Extracellular_Region"/>
        <obo_rel:OBO_REL_located_in rdf:resource="http://www.bio.cs.titech.ac.jp/~dio/dio_event.owl#Human_Artery"/>
      </dio_event:SN-38>
    </dio_event:hasResultantParticipant>
    <dio_event:hasResultantParticipant>
      <dio_event:Albumins rdf:ID="Albumins_Artery">
        <obo_rel:OBO_REL_located_in rdf:resource="http://www.bio.cs.titech.ac.jp/~dio/dio_event.owl#Human_Extracellular_Region"/>
        <obo_rel:OBO_REL_located_in rdf:resource="http://www.bio.cs.titech.ac.jp/~dio/dio_event.owl#Human_Artery"/>
      </dio_event:Albumins>
    </dio_event:hasResultantParticipant>
    <dio_event:hasEnablerTriggerPopulationChange rdf:resource="http://www.bio.cs.titech.ac.jp/~dio/dio_event.owl#Population_Decreased"/>
    <dio_event:hasEnablerTriggerParticipant rdf:resource="#SN38-Albumin_Artery"/>
    <has_PMID rdf:datatype="http://www.w3.org/2001/XMLSchema#string"
    >11489791</has_PMID>
  </dio_event:DrugReleaseReaction>
  <owl:AnnotationProperty rdf:ID="has_CUI">
    <rdfs:comment rdf:datatype="http://www.w3.org/2001/XMLSchema#string"
    >CUI of UMLS</rdfs:comment>
    <rdf:type rdf:resource="http://www.w3.org/2002/07/owl#DatatypeProperty"/>
  </owl:AnnotationProperty>
  <dio_event:Primary_active_transport rdf:ID="TR0000006">
    <dio_event:hasEnablerSituatedPopulationChange rdf:resource="http://www.bio.cs.titech.ac.jp/~dio/dio_event.owl#Population_Maintained"/>
    <dio_event:hasResultantParticipant rdf:resource="#Irinotecan_bile"/>
    <dio_event:hasEnablerSituatedParticipant rdf:resource="#MRP2_Liver_Apical"/>
    <has_PMID rdf:datatype="http://www.w3.org/2001/XMLSchema#string"
    >11489791</has_PMID>
    <dio_event:hasResultantPopulationChange rdf:resource="http://www.bio.cs.titech.ac.jp/~dio/dio_event.owl#Population_Increased"/>
    <dio_event:hasEnablerTriggerParticipant rdf:resource="#Irinotecan_Liver"/>
    <dio_event:hasEnablerTriggerPopulationChange rdf:resource="http://www.bio.cs.titech.ac.jp/~dio/dio_event.owl#Population_Decreased"/>
    <rdfs:comment rdf:datatype="http://www.w3.org/2001/XMLSchema#string"
    >Efflux of CPT-11 from liver to the bile</rdfs:comment>
  </dio_event:Primary_active_transport>
  <dio_event:DrugBindingReaction rdf:ID="TR0000022">
    <dio_event:hasEnablerTriggerPopulationChange rdf:resource="http://www.bio.cs.titech.ac.jp/~dio/dio_event.owl#Population_Decreased"/>
    <dio_event:hasEnablerTriggerParticipant rdf:resource="#SN-38_Artery"/>
    <dio_event:occured_in rdf:resource="http://www.bio.cs.titech.ac.jp/~dio/dio_event.owl#Human_Artery"/>
    <dio_event:hasEnablerSituatedParticipant rdf:resource="#Albumins_Artery"/>
    <dio_event:hasResultantParticipant rdf:resource="#SN38-Albumin_Artery"/>
    <has_PMID rdf:datatype="http://www.w3.org/2001/XMLSchema#string"
    >11489791</has_PMID>
    <dio_event:hasResultantPopulationChange rdf:resource="http://www.bio.cs.titech.ac.jp/~dio/dio_event.owl#Population_Increased"/>
    <dio_event:hasEnablerSituatedPopulationChange rdf:resource="http://www.bio.cs.titech.ac.jp/~dio/dio_event.owl#Population_Decreased"/>
  </dio_event:DrugBindingReaction>
  <dio_event:Oxidation rdf:ID="TR0000012">
    <has_PMID rdf:datatype="http://www.w3.org/2001/XMLSchema#string"
    >11489791</has_PMID>
    <dio_event:hasResultantParticipant rdf:resource="#NPC_Liver"/>
    <rdfs:comment rdf:datatype="http://www.w3.org/2001/XMLSchema#string"
    >CYP3A4 metabolize Irinotecan into NPC in Liver</rdfs:comment>
    <dio_event:hasEnablerSituatedParticipant>
      <dio_event:CYP3A4 rdf:ID="CYP3A4_Liver">
        <obo_rel:OBO_REL_located_in rdf:resource="http://www.bio.cs.titech.ac.jp/~dio/dio_event.owl#Human_Liver"/>
        <obo_rel:OBO_REL_located_in rdf:resource="http://www.bio.cs.titech.ac.jp/~dio/dio_event.owl#Human_Cytoplasm"/>
      </dio_event:CYP3A4>
    </dio_event:hasEnablerSituatedParticipant>
    <has_PMID rdf:datatype="http://www.w3.org/2001/XMLSchema#string"
    >12181419</has_PMID>
    <rdfs:comment rdf:datatype="http://www.w3.org/2001/XMLSchema#string"
    >? Can't find the description in the paper(12181419)</rdfs:comment>
    <dio_event:hasEnablerTriggerParticipant rdf:resource="#Irinotecan_Liver"/>
    <dio_event:hasResultantPopulationChange rdf:resource="http://www.bio.cs.titech.ac.jp/~dio/dio_event.owl#Population_Increased"/>
    <has_PMID rdf:datatype="http://www.w3.org/2001/XMLSchema#string"
    >11743213</has_PMID>
    <dio_event:hasEnablerSituatedPopulationChange rdf:resource="http://www.bio.cs.titech.ac.jp/~dio/dio_event.owl#Population_Maintained"/>
    <dio_event:hasEnablerTriggerPopulationChange rdf:resource="http://www.bio.cs.titech.ac.jp/~dio/dio_event.owl#Population_Decreased"/>
  </dio_event:Oxidation>
  <dio_event:Oxidation rdf:ID="TR0000021">
    <has_PMID rdf:datatype="http://www.w3.org/2001/XMLSchema#string"
    >11489791</has_PMID>
    <dio_event:hasEnablerSituatedParticipant rdf:resource="#CYP3A4_Liver"/>
    <dio_event:hasResultantPopulationChange rdf:resource="http://www.bio.cs.titech.ac.jp/~dio/dio_event.owl#Population_Increased"/>
    <dio_event:hasEnablerTriggerParticipant rdf:resource="#Irinotecan_Liver"/>
    <dio_event:hasEnablerTriggerPopulationChange rdf:resource="http://www.bio.cs.titech.ac.jp/~dio/dio_event.owl#Population_Decreased"/>
    <rdfs:comment rdf:datatype="http://www.w3.org/2001/XMLSchema#string"
    >CYP3A4 metabolize Irinotecan into APC in Liver</rdfs:comment>
    <dio_event:hasResultantParticipant>
      <dio_event:APC rdf:ID="APC_Liver">
        <obo_rel:OBO_REL_located_in rdf:resource="http://www.bio.cs.titech.ac.jp/~dio/dio_event.owl#Human_Liver"/>
        <obo_rel:OBO_REL_located_in rdf:resource="http://www.bio.cs.titech.ac.jp/~dio/dio_event.owl#Human_Cytoplasm"/>
      </dio_event:APC>
    </dio_event:hasResultantParticipant>
    <has_PMID rdf:datatype="http://www.w3.org/2001/XMLSchema#string"
    >11743213</has_PMID>
    <dio_event:hasEnablerSituatedPopulationChange rdf:resource="http://www.bio.cs.titech.ac.jp/~dio/dio_event.owl#Population_Increased"/>
  </dio_event:Oxidation>
  <dio_event:Vein_to_Artery rdf:ID="TR0000033">
    <dio_event:hasResultantParticipant rdf:resource="#Irinotecan_Artery"/>
    <dio_event:hasEnablerTriggerParticipant rdf:resource="#Irinotecan_Vein"/>
    <dio_event:hasEnablerTriggerPopulationChange rdf:resource="http://www.bio.cs.titech.ac.jp/~dio/dio_event.owl#Population_Decreased"/>
    <dio_event:hasResultantPopulationChange rdf:resource="http://www.bio.cs.titech.ac.jp/~dio/dio_event.owl#Population_Increased"/>
    <rdfs:comment rdf:datatype="http://www.w3.org/2001/XMLSchema#string"
    >Irinotecan Vein to Artery</rdfs:comment>
  </dio_event:Vein_to_Artery>
  <dio_event:SN38-Albumin rdf:ID="SN38-Albumin_Vein">
    <obo_rel:OBO_REL_located_in rdf:resource="http://www.bio.cs.titech.ac.jp/~dio/dio_event.owl#Human_Extracellular_Region"/>
    <obo_rel:OBO_REL_located_in rdf:resource="http://www.bio.cs.titech.ac.jp/~dio/dio_event.owl#Human_Vein"/>
  </dio_event:SN38-Albumin>
  <dio_event:otherEnzymaticReaction rdf:ID="TR0000016">
    <has_PMID rdf:datatype="http://www.w3.org/2001/XMLSchema#string"
    >12181419</has_PMID>
    <dio_event:hasResultantParticipant rdf:resource="#SN-38_intestinal_lumen"/>
    <dio_event:hasEnablerSituatedParticipant>
      <dio_event:Beta-glucuronidase rdf:ID="Beta-glucuronidase_Intestinal_Lumen">
        <obo_rel:OBO_REL_located_in rdf:resource="http://www.bio.cs.titech.ac.jp/~dio/dio_event.owl#Human_Extracellular_Region"/>
        <obo_rel:OBO_REL_located_in rdf:resource="http://www.bio.cs.titech.ac.jp/~dio/dio_event.owl#Human_Lumen_of_Intestine"/>
      </dio_event:Beta-glucuronidase>
    </dio_event:hasEnablerSituatedParticipant>
    <has_PMID rdf:datatype="http://www.w3.org/2001/XMLSchema#string"
    >11489791</has_PMID>
    <dio_event:hasEnablerTriggerPopulationChange rdf:resource="http://www.bio.cs.titech.ac.jp/~dio/dio_event.owl#Population_Decreased"/>
    <dio_event:hasEnablerSituatedPopulationChange rdf:resource="http://www.bio.cs.titech.ac.jp/~dio/dio_event.owl#Population_Maintained"/>
    <rdfs:comment rdf:datatype="http://www.w3.org/2001/XMLSchema#string"
    >Enzymic reaction of SN-38G by beta-glucuronidase(bacterial enzyme)</rdfs:comment>
    <dio_event:hasResultantPopulationChange rdf:resource="http://www.bio.cs.titech.ac.jp/~dio/dio_event.owl#Population_Increased"/>
    <dio_event:hasEnablerTriggerParticipant rdf:resource="#SN-38G_Intestinal_Lumen"/>
  </dio_event:otherEnzymaticReaction>
  <dio_event:intestinal_lumen_to_outside_the_body rdf:ID="TR0000034">
    <dio_event:hasEnablerTriggerParticipant rdf:resource="#Irinotecan_Intestinal_Lumen"/>
    <dio_event:hasEnablerTriggerPopulationChange rdf:resource="http://www.bio.cs.titech.ac.jp/~dio/dio_event.owl#Population_Decreased"/>
    <dio_event:hasResultantPopulationChange rdf:resource="http://www.bio.cs.titech.ac.jp/~dio/dio_event.owl#Population_Increased"/>
    <dio_event:hasResultantParticipant rdf:resource="#Irinotecan_feces"/>
  </dio_event:intestinal_lumen_to_outside_the_body>
  <dio_event:Primary_active_transport rdf:ID="TR0000004">
    <dio_event:hasEnablerTriggerParticipant rdf:resource="#SN-38G_Small_Intestine"/>
    <rdfs:comment rdf:datatype="http://www.w3.org/2001/XMLSchema#string"
    >Efflux of SN-38G from intestine to the I. Lumen</rdfs:comment>
    <dio_event:hasResultantPopulationChange rdf:resource="http://www.bio.cs.titech.ac.jp/~dio/dio_event.owl#Population_Increased"/>
    <has_PMID rdf:datatype="http://www.w3.org/2001/XMLSchema#string"
    >12181419</has_PMID>
    <dio_event:hasEnablerSituatedPopulationChange rdf:resource="http://www.bio.cs.titech.ac.jp/~dio/dio_event.owl#Population_Maintained"/>
    <dio_event:hasEnablerTriggerPopulationChange rdf:resource="http://www.bio.cs.titech.ac.jp/~dio/dio_event.owl#Population_Decreased"/>
    <dio_event:hasEnablerSituatedParticipant rdf:resource="#MRP2_Apical"/>
    <dio_event:hasResultantParticipant rdf:resource="#SN-38G_Intestinal_Lumen"/>
  </dio_event:Primary_active_transport>
  <dio_event:Diffusion rdf:ID="TR0000030">
    <dio_event:hasResultantParticipant rdf:resource="#Irinotecan_Vein"/>
    <dio_event:hasResultantPopulationChange rdf:resource="http://www.bio.cs.titech.ac.jp/~dio/dio_event.owl#Population_Increased"/>
    <dio_event:hasEnablerTriggerParticipant rdf:resource="#Irinotecan_Liver"/>
    <rdfs:comment rdf:datatype="http://www.w3.org/2001/XMLSchema#string"
    >Irinotecan Liver to Vein</rdfs:comment>
    <dio_event:hasEnablerTriggerPopulationChange rdf:resource="http://www.bio.cs.titech.ac.jp/~dio/dio_event.owl#Population_Decreased"/>
  </dio_event:Diffusion>
  <dio_event:Glycosylation rdf:ID="TR0000017">
    <rdfs:comment rdf:datatype="http://www.w3.org/2001/XMLSchema#string"
    >Metabolism of SN38 into SN38-G by UGT1A1 in Liver</rdfs:comment>
    <has_PMID rdf:datatype="http://www.w3.org/2001/XMLSchema#string"
    >12181419</has_PMID>
    <dio_event:hasResultantParticipant rdf:resource="#SN-38G_Liver"/>
    <dio_event:hasEnablerSituatedPopulationChange rdf:resource="http://www.bio.cs.titech.ac.jp/~dio/dio_event.owl#Population_Maintained"/>
    <dio_event:hasEnablerTriggerPopulationChange rdf:resource="http://www.bio.cs.titech.ac.jp/~dio/dio_event.owl#Population_Decreased"/>
    <dio_event:hasEnablerSituatedParticipant>
      <dio_event:UGT1A1 rdf:ID="UGT1A1_Liver">
        <obo_rel:OBO_REL_located_in rdf:resource="http://www.bio.cs.titech.ac.jp/~dio/dio_event.owl#Human_Liver"/>
        <obo_rel:OBO_REL_located_in rdf:resource="http://www.bio.cs.titech.ac.jp/~dio/dio_event.owl#Human_Cytoplasm"/>
      </dio_event:UGT1A1>
    </dio_event:hasEnablerSituatedParticipant>
    <dio_event:hasResultantPopulationChange rdf:resource="http://www.bio.cs.titech.ac.jp/~dio/dio_event.owl#Population_Increased"/>
    <dio_event:hasEnablerTriggerParticipant rdf:resource="#SN-38_Liver"/>
  </dio_event:Glycosylation>
  <dio_event:Primary_active_transport rdf:ID="TR0000002">
    <has_PMID rdf:datatype="http://www.w3.org/2001/XMLSchema#string"
    >12181419</has_PMID>
    <dio_event:hasResultantParticipant rdf:resource="#SN-38_intestinal_lumen"/>
    <dio_event:hasEnablerTriggerParticipant rdf:resource="#SN-38_Small_Intestine"/>
    <dio_event:hasEnablerSituatedPopulationChange rdf:resource="http://www.bio.cs.titech.ac.jp/~dio/dio_event.owl#Population_Maintained"/>
    <dio_event:hasEnablerTriggerPopulationChange rdf:resource="http://www.bio.cs.titech.ac.jp/~dio/dio_event.owl#Population_Decreased"/>
    <dio_event:hasResultantPopulationChange rdf:resource="http://www.bio.cs.titech.ac.jp/~dio/dio_event.owl#Population_Increased"/>
    <dio_event:hasEnablerSituatedParticipant rdf:resource="#MRP2_Apical"/>
    <rdfs:comment rdf:datatype="http://www.w3.org/2001/XMLSchema#string"
    >Efflux of SN-38 from intestine to the I. Lumen</rdfs:comment>
  </dio_event:Primary_active_transport>
  <dio_event:DrugReleaseReaction rdf:ID="TR0000014">
    <dio_event:hasEnablerTriggerParticipant rdf:resource="#SN38-Albumin_Vein"/>
    <dio_event:hasResultantParticipant>
      <dio_event:Albumins rdf:ID="Albumins_Vein">
        <obo_rel:OBO_REL_located_in rdf:resource="http://www.bio.cs.titech.ac.jp/~dio/dio_event.owl#Human_Extracellular_Region"/>
        <obo_rel:OBO_REL_located_in rdf:resource="http://www.bio.cs.titech.ac.jp/~dio/dio_event.owl#Human_Vein"/>
      </dio_event:Albumins>
    </dio_event:hasResultantParticipant>
    <dio_event:hasResultantParticipant rdf:resource="#SN-38_Vein"/>
    <has_PMID rdf:datatype="http://www.w3.org/2001/XMLSchema#string"
    >11489791</has_PMID>
    <dio_event:hasResultantPopulationChange rdf:resource="http://www.bio.cs.titech.ac.jp/~dio/dio_event.owl#Population_Increased"/>
    <dio_event:hasEnablerTriggerPopulationChange rdf:resource="http://www.bio.cs.titech.ac.jp/~dio/dio_event.owl#Population_Decreased"/>
  </dio_event:DrugReleaseReaction>
  <dio_event:Glycosylation rdf:ID="TR0000015">
    <has_PMID rdf:datatype="http://www.w3.org/2001/XMLSchema#string"
    >12181419</has_PMID>
    <dio_event:hasEnablerSituatedPopulationChange rdf:resource="http://www.bio.cs.titech.ac.jp/~dio/dio_event.owl#Population_Maintained"/>
    <dio_event:hasEnablerSituatedParticipant>
      <dio_event:UGT1A1 rdf:ID="UGT1A1_in_Small_Intestine">
        <obo_rel:OBO_REL_located_in rdf:resource="http://www.bio.cs.titech.ac.jp/~dio/dio_event.owl#Human_Small_Intestine"/>
        <obo_rel:OBO_REL_located_in rdf:resource="http://www.bio.cs.titech.ac.jp/~dio/dio_event.owl#Human_Cytoplasm"/>
      </dio_event:UGT1A1>
    </dio_event:hasEnablerSituatedParticipant>
    <dio_event:hasEnablerTriggerParticipant rdf:resource="#SN-38_Small_Intestine"/>
    <rdfs:comment rdf:datatype="http://www.w3.org/2001/XMLSchema#string"
    >Metabolism of SN38 into SN38-G by UGT1A1 in Small Intestine</rdfs:comment>
    <dio_event:hasResultantPopulationChange rdf:resource="http://www.bio.cs.titech.ac.jp/~dio/dio_event.owl#Population_Increased"/>
    <dio_event:hasResultantParticipant rdf:resource="#SN-38G_Small_Intestine"/>
    <dio_event:hasEnablerTriggerPopulationChange rdf:resource="http://www.bio.cs.titech.ac.jp/~dio/dio_event.owl#Population_Decreased"/>
  </dio_event:Glycosylation>
  <dio_event:Diffusion rdf:ID="TR0000011">
    <dio_event:hasResultantParticipant rdf:resource="#SN-38_Small_Intestine"/>
    <dio_event:hasEnablerTriggerParticipant rdf:resource="#SN-38_intestinal_lumen"/>
    <has_PMID rdf:datatype="http://www.w3.org/2001/XMLSchema#string"
    >11686040</has_PMID>
    <dio_event:hasEnablerTriggerPopulationChange rdf:resource="http://www.bio.cs.titech.ac.jp/~dio/dio_event.owl#Population_Decreased"/>
    <dio_event:hasResultantPopulationChange rdf:resource="http://www.bio.cs.titech.ac.jp/~dio/dio_event.owl#Population_Increased"/>
    <rdfs:comment rdf:datatype="http://www.w3.org/2001/XMLSchema#string"
    >SN38 Lumen of Intestine to Small Intestine</rdfs:comment>
  </dio_event:Diffusion>
  <dio_event:Hydrolysis rdf:ID="TR0000020">
    <dio_event:hasResultantPopulationChange rdf:resource="http://www.bio.cs.titech.ac.jp/~dio/dio_event.owl#Population_Increased"/>
    <dio_event:hasEnablerTriggerParticipant rdf:resource="#Irinotecan_Small_Intestine"/>
    <rdfs:comment rdf:datatype="http://www.w3.org/2001/XMLSchema#string"
    >Metabolism of Irinotecan into SN-38 by CE in Small Intestine</rdfs:comment>
    <dio_event:hasEnablerTriggerPopulationChange rdf:resource="http://www.bio.cs.titech.ac.jp/~dio/dio_event.owl#Population_Decreased"/>
    <has_PMID rdf:datatype="http://www.w3.org/2001/XMLSchema#string"
    >11743213</has_PMID>
    <dio_event:hasEnablerSituatedPopulationChange rdf:resource="http://www.bio.cs.titech.ac.jp/~dio/dio_event.owl#Population_Maintained"/>
    <dio_event:hasEnablerSituatedParticipant rdf:resource="#Carboxylesterase_Small_Intestine"/>
    <dio_event:hasResultantParticipant rdf:resource="#SN-38_Small_Intestine"/>
  </dio_event:Hydrolysis>
  <owl:AnnotationProperty rdf:ID="has_FMAID">
    <rdfs:range rdf:resource="http://www.w3.org/2001/XMLSchema#int"/>
    <rdf:type rdf:resource="http://www.w3.org/2002/07/owl#DatatypeProperty"/>
  </owl:AnnotationProperty>
  <dio_event:Diffusion rdf:ID="TR0000036">
    <dio_event:hasResultantPopulationChange rdf:resource="http://www.bio.cs.titech.ac.jp/~dio/dio_event.owl#Population_Increased"/>
    <rdfs:comment rdf:datatype="http://www.w3.org/2001/XMLSchema#string"
    >SN38 Artery to Kidney</rdfs:comment>
    <dio_event:hasEnablerTriggerParticipant rdf:resource="#SN-38_Artery"/>
    <dio_event:hasResultantParticipant rdf:resource="#SN-38_Kidney"/>
    <dio_event:hasEnablerTriggerPopulationChange rdf:resource="http://www.bio.cs.titech.ac.jp/~dio/dio_event.owl#Population_Decreased"/>
  </dio_event:Diffusion>
  <dio_event:bile_to_Intestinenal_lumen rdf:ID="TR0000025">
    <rdfs:comment rdf:datatype="http://www.w3.org/2001/XMLSchema#string"
    >migration_of_SN-38G_from_bile_to_intestinal_lumen</rdfs:comment>
    <dio_event:hasResultantPopulationChange rdf:resource="http://www.bio.cs.titech.ac.jp/~dio/dio_event.owl#Population_Increased"/>
    <dio_event:hasEnablerTriggerPopulationChange rdf:resource="http://www.bio.cs.titech.ac.jp/~dio/dio_event.owl#Population_Decreased"/>
    <dio_event:hasResultantParticipant rdf:resource="#SN-38G_Intestinal_Lumen"/>
    <dio_event:hasEnablerTriggerParticipant rdf:resource="#SN-38G_bile"/>
  </dio_event:bile_to_Intestinenal_lumen>
  <dio_event:Diffusion rdf:ID="TR0000027">
    <dio_event:hasResultantParticipant rdf:resource="#SN-38_Liver"/>
    <dio_event:hasResultantPopulationChange rdf:resource="http://www.bio.cs.titech.ac.jp/~dio/dio_event.owl#Population_Increased"/>
    <dio_event:hasEnablerTriggerPopulationChange rdf:resource="http://www.bio.cs.titech.ac.jp/~dio/dio_event.owl#Population_Decreased"/>
    <dio_event:hasEnablerTriggerParticipant rdf:resource="#SN-38_Portal_vein"/>
    <rdfs:comment rdf:datatype="http://www.w3.org/2001/XMLSchema#string"
    >SN38 Portal Vein to Liver</rdfs:comment>
  </dio_event:Diffusion>
  <dio_event:Irinotecan rdf:ID="Irinotecan_urine">
    <obo_rel:OBO_REL_located_in rdf:resource="http://www.bio.cs.titech.ac.jp/~dio/dio_event.owl#Human_Extracellular_Region"/>
    <obo_rel:OBO_REL_located_in rdf:resource="http://www.bio.cs.titech.ac.jp/~dio/dio_event.owl#Human_Urine"/>
  </dio_event:Irinotecan>
  <dio_event:Primary_active_transport rdf:ID="TR0000001">
    <dio_event:hasResultantParticipant rdf:resource="#SN-38_intestinal_lumen"/>
    <dio_event:hasEnablerTriggerParticipant rdf:resource="#SN-38_Small_Intestine"/>
    <has_PMID rdf:datatype="http://www.w3.org/2001/XMLSchema#string"
    >12181419</has_PMID>
    <dio_event:hasEnablerTriggerPopulationChange rdf:resource="http://www.bio.cs.titech.ac.jp/~dio/dio_event.owl#Population_Decreased"/>
    <dio_event:hasEnablerSituatedPopulationChange rdf:resource="http://www.bio.cs.titech.ac.jp/~dio/dio_event.owl#Population_Maintained"/>
    <dio_event:hasResultantPopulationChange rdf:resource="http://www.bio.cs.titech.ac.jp/~dio/dio_event.owl#Population_Increased"/>
    <rdfs:comment rdf:datatype="http://www.w3.org/2001/XMLSchema#string"
    >Efflux of SN-38 from intestine to the I. Lumen</rdfs:comment>
    <dio_event:hasEnablerSituatedParticipant>
      <dio_event:P-gp rdf:ID="P-gp_Apical">
        <obo_rel:OBO_REL_located_in rdf:resource="http://www.bio.cs.titech.ac.jp/~dio/dio_event.owl#Human_Apical_Plasma_Membrane"/>
        <obo_rel:OBO_REL_located_in rdf:resource="http://www.bio.cs.titech.ac.jp/~dio/dio_event.owl#Human_Small_Intestine"/>
      </dio_event:P-gp>
    </dio_event:hasEnablerSituatedParticipant>
  </dio_event:Primary_active_transport>
  <dio_event:DrugBindingReaction rdf:ID="TR0000013">
    <rdfs:comment rdf:datatype="http://www.w3.org/2001/XMLSchema#string"
    >Binding of SN38 in blood</rdfs:comment>
    <has_PMID rdf:datatype="http://www.w3.org/2001/XMLSchema#string"
    >11489791</has_PMID>
    <dio_event:hasEnablerSituatedParticipant rdf:resource="#Albumins_Vein"/>
    <dio_event:hasEnablerTriggerPopulationChange rdf:resource="http://www.bio.cs.titech.ac.jp/~dio/dio_event.owl#Population_Decreased"/>
    <dio_event:hasEnablerTriggerParticipant rdf:resource="#SN-38_Vein"/>
    <dio_event:hasResultantPopulationChange rdf:resource="http://www.bio.cs.titech.ac.jp/~dio/dio_event.owl#Population_Increased"/>
    <dio_event:hasResultantParticipant rdf:resource="#SN38-Albumin_Vein"/>
    <dio_event:hasEnablerSituatedPopulationChange rdf:resource="http://www.bio.cs.titech.ac.jp/~dio/dio_event.owl#Population_Decreased"/>
  </dio_event:DrugBindingReaction>
  <dio_event:bile_to_Intestinenal_lumen rdf:ID="TR0000026">
    <dio_event:hasEnablerTriggerParticipant rdf:resource="#Irinotecan_bile"/>
    <dio_event:hasEnablerTriggerPopulationChange rdf:resource="http://www.bio.cs.titech.ac.jp/~dio/dio_event.owl#Population_Decreased"/>
    <dio_event:hasResultantParticipant rdf:resource="#Irinotecan_Intestinal_Lumen"/>
    <rdfs:comment rdf:datatype="http://www.w3.org/2001/XMLSchema#string"
    >migration_of_Irinotecan_from_bile_to_intestinal_lumen</rdfs:comment>
    <dio_event:hasResultantPopulationChange rdf:resource="http://www.bio.cs.titech.ac.jp/~dio/dio_event.owl#Population_Increased"/>
  </dio_event:bile_to_Intestinenal_lumen>
  <owl:AnnotationProperty rdf:ID="has_PMID">
    <rdfs:range rdf:resource="http://www.w3.org/2001/XMLSchema#int"/>
    <rdf:type rdf:resource="http://www.w3.org/2002/07/owl#DatatypeProperty"/>
    <rdfs:comment rdf:datatype="http://www.w3.org/2001/XMLSchema#string"
    >paper's PMID of pubmed</rdfs:comment>
  </owl:AnnotationProperty>
  <dio_event:Artery_to_Vein rdf:ID="TR0000032">
    <dio_event:hasEnablerTriggerPopulationChange rdf:resource="http://www.bio.cs.titech.ac.jp/~dio/dio_event.owl#Population_Decreased"/>
    <dio_event:hasResultantParticipant rdf:resource="#Irinotecan_Vein"/>
    <rdfs:comment rdf:datatype="http://www.w3.org/2001/XMLSchema#string"
    >Irinotecan Artery to Vein</rdfs:comment>
    <dio_event:hasEnablerTriggerParticipant rdf:resource="#Irinotecan_Artery"/>
    <dio_event:hasResultantPopulationChange rdf:resource="http://www.bio.cs.titech.ac.jp/~dio/dio_event.owl#Population_Increased"/>
  </dio_event:Artery_to_Vein>
  <dio_event:Diffusion rdf:ID="TR0000042">
    <dio_event:hasEnablerTriggerParticipant rdf:resource="#Irinotecan_Artery"/>
    <dio_event:hasResultantPopulationChange rdf:resource="http://www.bio.cs.titech.ac.jp/~dio/dio_event.owl#Population_Increased"/>
    <dio_event:hasResultantParticipant rdf:resource="#Irinotecan_Kidney"/>
    <rdfs:comment rdf:datatype="http://www.w3.org/2001/XMLSchema#string"
    >Irinotecan Artery to Kidney</rdfs:comment>
    <dio_event:hasEnablerTriggerPopulationChange rdf:resource="http://www.bio.cs.titech.ac.jp/~dio/dio_event.owl#Population_Decreased"/>
  </dio_event:Diffusion>
  <dio_event:Diffusion rdf:ID="TR0000035">
    <rdfs:comment rdf:datatype="http://www.w3.org/2001/XMLSchema#string"
    >SN-38 Liver to Vein</rdfs:comment>
    <dio_event:hasEnablerTriggerPopulationChange rdf:resource="http://www.bio.cs.titech.ac.jp/~dio/dio_event.owl#Population_Decreased"/>
    <dio_event:hasResultantPopulationChange rdf:resource="http://www.bio.cs.titech.ac.jp/~dio/dio_event.owl#Population_Increased"/>
    <dio_event:hasResultantParticipant rdf:resource="#SN-38_Vein"/>
    <dio_event:hasEnablerTriggerParticipant rdf:resource="#SN-38_Liver"/>
  </dio_event:Diffusion>
  <dio_event:Ureter_to_outside_the_body rdf:ID="TR0000046">
    <dio_event:hasResultantPopulationChange rdf:resource="http://www.bio.cs.titech.ac.jp/~dio/dio_event.owl#Population_Increased"/>
    <dio_event:hasEnablerTriggerPopulationChange rdf:resource="http://www.bio.cs.titech.ac.jp/~dio/dio_event.owl#Population_Decreased"/>
    <rdfs:comment rdf:datatype="http://www.w3.org/2001/XMLSchema#string"
    >Irinotecan Ureter  to Outside</rdfs:comment>
    <dio_event:hasResultantParticipant rdf:resource="#Irinotecan_urine"/>
    <dio_event:hasEnablerTriggerParticipant rdf:resource="#Irinotecan_Ureter"/>
  </dio_event:Ureter_to_outside_the_body>
  <dio_event:Diffusion rdf:ID="TR0000038">
    <dio_event:hasResultantParticipant rdf:resource="#SN-38_Vein"/>
    <dio_event:hasEnablerTriggerPopulationChange rdf:resource="http://www.bio.cs.titech.ac.jp/~dio/dio_event.owl#Population_Decreased"/>
    <dio_event:hasEnablerTriggerParticipant rdf:resource="#SN-38_Kidney"/>
    <rdfs:comment rdf:datatype="http://www.w3.org/2001/XMLSchema#string"
    >SN-38 Kidney to Vein</rdfs:comment>
    <dio_event:hasResultantPopulationChange rdf:resource="http://www.bio.cs.titech.ac.jp/~dio/dio_event.owl#Population_Increased"/>
  </dio_event:Diffusion>
  <dio_event:Vein_to_Artery rdf:ID="TR0000041">
    <dio_event:hasEnablerTriggerParticipant rdf:resource="#SN-38_Vein"/>
    <dio_event:hasResultantParticipant rdf:resource="#SN-38_Artery"/>
    <rdfs:comment rdf:datatype="http://www.w3.org/2001/XMLSchema#string"
    >SN-38 Vein to Artery</rdfs:comment>
    <dio_event:hasResultantPopulationChange rdf:resource="http://www.bio.cs.titech.ac.jp/~dio/dio_event.owl#Population_Increased"/>
    <dio_event:hasEnablerTriggerPopulationChange rdf:resource="http://www.bio.cs.titech.ac.jp/~dio/dio_event.owl#Population_Decreased"/>
  </dio_event:Vein_to_Artery>
  <dio_event:Diffusion rdf:ID="TR0000010">
    <has_PMID rdf:datatype="http://www.w3.org/2001/XMLSchema#string"
    >11686040</has_PMID>
    <dio_event:hasResultantPopulationChange rdf:resource="http://www.bio.cs.titech.ac.jp/~dio/dio_event.owl#Population_Increased"/>
    <dio_event:hasEnablerTriggerParticipant rdf:resource="#Irinotecan_Intestinal_Lumen"/>
    <dio_event:hasResultantParticipant rdf:resource="#Irinotecan_Small_Intestine"/>
    <rdfs:comment rdf:datatype="http://www.w3.org/2001/XMLSchema#string"
    >Irinotecan Lumen of Intestine to Small Intestine</rdfs:comment>
    <dio_event:hasEnablerTriggerPopulationChange rdf:resource="http://www.bio.cs.titech.ac.jp/~dio/dio_event.owl#Population_Decreased"/>
  </dio_event:Diffusion>
  <dio_event:Primary_active_transport rdf:ID="TR0000009">
    <dio_event:hasResultantParticipant rdf:resource="#SN-38_Liver"/>
    <dio_event:hasEnablerTriggerPopulationChange rdf:resource="http://www.bio.cs.titech.ac.jp/~dio/dio_event.owl#Population_Decreased"/>
    <dio_event:hasResultantPopulationChange rdf:resource="http://www.bio.cs.titech.ac.jp/~dio/dio_event.owl#Population_Increased"/>
    <dio_event:hasEnablerSituatedPopulationChange rdf:resource="http://www.bio.cs.titech.ac.jp/~dio/dio_event.owl#Population_Maintained"/>
    <dio_event:hasEnablerSituatedParticipant rdf:resource="#OATP-C_Liver_Basolateral"/>
    <rdfs:comment rdf:datatype="http://www.w3.org/2001/XMLSchema#string"
    >The uptake of Irinotecan from Bloodstream to the hepatocyte cell.</rdfs:comment>
    <has_PMID rdf:datatype="http://www.w3.org/2001/XMLSchema#string"
    >15608127</has_PMID>
    <dio_event:hasEnablerTriggerParticipant rdf:resource="#SN-38_Vein"/>
  </dio_event:Primary_active_transport>
  <dio_event:Diffusion rdf:ID="TR0000039">
    <dio_event:hasEnablerTriggerPopulationChange rdf:resource="http://www.bio.cs.titech.ac.jp/~dio/dio_event.owl#Population_Decreased"/>
    <dio_event:hasResultantParticipant rdf:resource="#Irinotecan_Portal_vein"/>
    <dio_event:hasEnablerTriggerParticipant rdf:resource="#Irinotecan_Small_Intestine"/>
    <dio_event:hasResultantPopulationChange rdf:resource="http://www.bio.cs.titech.ac.jp/~dio/dio_event.owl#Population_Increased"/>
  </dio_event:Diffusion>
  <dio_event:Primary_active_transport rdf:ID="TR0000008">
    <dio_event:hasEnablerSituatedPopulationChange rdf:resource="http://www.bio.cs.titech.ac.jp/~dio/dio_event.owl#Population_Maintained"/>
    <dio_event:hasResultantParticipant rdf:resource="#SN-38G_bile"/>
    <dio_event:hasEnablerSituatedParticipant rdf:resource="#MRP2_Liver_Apical"/>
    <dio_event:hasResultantPopulationChange rdf:resource="http://www.bio.cs.titech.ac.jp/~dio/dio_event.owl#Population_Increased"/>
    <dio_event:hasEnablerTriggerParticipant rdf:resource="#SN-38G_Liver"/>
    <has_PMID rdf:datatype="http://www.w3.org/2001/XMLSchema#string"
    >11489791</has_PMID>
    <dio_event:hasEnablerTriggerPopulationChange rdf:resource="http://www.bio.cs.titech.ac.jp/~dio/dio_event.owl#Population_Decreased"/>
    <rdfs:comment rdf:datatype="http://www.w3.org/2001/XMLSchema#string"
    >Efflux of SN38G from liver to the bile</rdfs:comment>
  </dio_event:Primary_active_transport>
</rdf:RDF>

<!-- Created with Protege (with OWL Plugin 3.2.1, Build 365)  http://protege.stanford.edu -->
