# Supplementary material for: Drug interaction prediction using ontology-driven hypothetical assertion framework for pathway generation followed by numerical simulation
Source: BMC Bioinformatics. 2008 May 28;9(Suppl 6):S11. doi: 10.1186/1471-2105-9-S6-S11 (PMC2423434; doi:10.1186/1471-2105-9-S6-S11)
Supplement: Additional file 3 — owl file for dio_kcz ontology: This file includes all OWL instances of reactions defined for ketoconazole. [file 1471-2105-9-S6-S11-S3.owl]

<?xml version="1.0"?>
<rdf:RDF
    xmlns:swrlb="http://www.w3.org/2003/11/swrlb#"
    xmlns:dio_event="http://www.bio.cs.titech.ac.jp/~dio/dio_event.owl#"
    xmlns="http://www.bio.cs.titech.ac.jp/~dio/dio_kcz.owl#"
    xmlns:fma="http://nlm.nih.gov/ontology/FMAInOWL#"
    xmlns:protege="http://protege.stanford.edu/plugins/owl/protege#"
    xmlns:swrl="http://www.w3.org/2003/11/swrl#"
    xmlns:rdf="http://www.w3.org/1999/02/22-rdf-syntax-ns#"
    xmlns:xsd="http://www.w3.org/2001/XMLSchema#"
    xmlns:rdfs="http://www.w3.org/2000/01/rdf-schema#"
    xmlns:owl="http://www.w3.org/2002/07/owl#"
    xmlns:obo_rel="http://www.geneontology.org/owl#"
    xmlns:dc="http://purl.org/dc/elements/1.1/"
  xml:base="http://www.bio.cs.titech.ac.jp/~dio/dio_kcz.owl">
  <owl:Ontology rdf:about="">
    <owl:imports rdf:resource="http://www.bio.cs.titech.ac.jp/~dio/dio_event.owl"/>
  </owl:Ontology>
  <dio_event:Ketoconazole rdf:ID="Ketoconazole_Portal_Vein">
    <obo_rel:OBO_REL_located_in rdf:resource="http://www.bio.cs.titech.ac.jp/~dio/dio_event.owl#Human_Extracellular_Region"/>
    <obo_rel:OBO_REL_located_in rdf:resource="http://www.bio.cs.titech.ac.jp/~dio/dio_event.owl#Human_Portal_Vein"/>
  </dio_event:Ketoconazole>
  <dio_event:Diffusion rdf:ID="TR0010004">
    <dio_event:hasResultantParticipant rdf:resource="#Ketoconazole_Portal_Vein"/>
    <dio_event:hasEnablerTriggerParticipant>
      <dio_event:Ketoconazole rdf:ID="Ketoconazole_Smal_Intestine">
        <obo_rel:OBO_REL_located_in rdf:resource="http://www.bio.cs.titech.ac.jp/~dio/dio_event.owl#Human_Cytoplasm"/>
        <obo_rel:OBO_REL_located_in rdf:resource="http://www.bio.cs.titech.ac.jp/~dio/dio_event.owl#Human_Small_Intestine"/>
      </dio_event:Ketoconazole>
    </dio_event:hasEnablerTriggerParticipant>
    <owl:versionInfo rdf:datatype="http://www.w3.org/2001/XMLSchema#string"
    >TODO: Check if this is true</owl:versionInfo>
    <dio_event:hasResultantPopulationChange rdf:resource="http://www.bio.cs.titech.ac.jp/~dio/dio_event.owl#Population_Increased"/>
    <dio_event:hasEnablerTriggerPopulationChange rdf:resource="http://www.bio.cs.titech.ac.jp/~dio/dio_event.owl#Population_Decreased"/>
  </dio_event:Diffusion>
  <dio_event:Ketoconazole rdf:ID="Ketoconazole_Vein">
    <obo_rel:OBO_REL_located_in rdf:resource="http://www.bio.cs.titech.ac.jp/~dio/dio_event.owl#Human_Extracellular_Region"/>
    <obo_rel:OBO_REL_located_in rdf:resource="http://www.bio.cs.titech.ac.jp/~dio/dio_event.owl#Human_Vein"/>
  </dio_event:Ketoconazole>
  <dio_event:Deacetylation rdf:ID="TR0010010">
    <dio_event:hasResultantPopulationChange rdf:resource="http://www.bio.cs.titech.ac.jp/~dio/dio_event.owl#Population_Increased"/>
    <rdfs:comment rdf:datatype="http://www.w3.org/2001/XMLSchema#string"
    >Ketoconazole -> deacetyleketoconazole</rdfs:comment>
    <dio_event:hasResultantParticipant>
      <dio_event:Deacetylketoconazole rdf:ID="Deacetylketoconazole_liver">
        <obo_rel:OBO_REL_located_in rdf:resource="http://www.bio.cs.titech.ac.jp/~dio/dio_event.owl#Human_Cytoplasm"/>
        <obo_rel:OBO_REL_located_in rdf:resource="http://www.bio.cs.titech.ac.jp/~dio/dio_event.owl#Human_Liver"/>
      </dio_event:Deacetylketoconazole>
    </dio_event:hasResultantParticipant>
    <dio_event:hasEnablerSituatedParticipant>
      <dio_event:Deacetylase rdf:ID="a_deacetylase_1_liver">
        <obo_rel:OBO_REL_located_in rdf:resource="http://www.bio.cs.titech.ac.jp/~dio/dio_event.owl#Human_Liver"/>
        <obo_rel:OBO_REL_located_in rdf:resource="http://www.bio.cs.titech.ac.jp/~dio/dio_event.owl#Human_Cytoplasm"/>
        <rdfs:comment rdf:datatype="http://www.w3.org/2001/XMLSchema#string"
        >unknown</rdfs:comment>
      </dio_event:Deacetylase>
    </dio_event:hasEnablerSituatedParticipant>
    <has_PMID rdf:datatype="http://www.w3.org/2001/XMLSchema#string"
    >10421614</has_PMID>
    <dio_event:hasEnablerTriggerPopulationChange rdf:resource="http://www.bio.cs.titech.ac.jp/~dio/dio_event.owl#Population_Decreased"/>
    <has_PMID rdf:datatype="http://www.w3.org/2001/XMLSchema#string"
    >9193882</has_PMID>
    <dio_event:hasEnablerSituatedPopulationChange rdf:resource="http://www.bio.cs.titech.ac.jp/~dio/dio_event.owl#Population_Maintained"/>
    <dio_event:hasEnablerTriggerParticipant>
      <dio_event:Ketoconazole rdf:ID="Ketoconazole_Liver">
        <obo_rel:OBO_REL_located_in rdf:resource="http://www.bio.cs.titech.ac.jp/~dio/dio_event.owl#Human_Cytoplasm"/>
        <obo_rel:OBO_REL_located_in rdf:resource="http://www.bio.cs.titech.ac.jp/~dio/dio_event.owl#Human_Liver"/>
      </dio_event:Ketoconazole>
    </dio_event:hasEnablerTriggerParticipant>
  </dio_event:Deacetylation>
  <dio_event:Ketoconazole-Albumin rdf:ID="Ketoconazole-Albumin_Vein">
    <obo_rel:OBO_REL_located_in rdf:resource="http://www.bio.cs.titech.ac.jp/~dio/dio_event.owl#Human_Extracellular_Region"/>
    <obo_rel:OBO_REL_located_in rdf:resource="http://www.bio.cs.titech.ac.jp/~dio/dio_event.owl#Human_Vein"/>
  </dio_event:Ketoconazole-Albumin>
  <dio_event:DrugBindingReaction rdf:ID="TR0010006">
    <dio_event:hasEnablerSituatedParticipant>
      <dio_event:Albumins rdf:ID="Albumins_Vein">
        <obo_rel:OBO_REL_located_in rdf:resource="http://www.bio.cs.titech.ac.jp/~dio/dio_event.owl#Human_Extracellular_Region"/>
        <obo_rel:OBO_REL_located_in rdf:resource="http://www.bio.cs.titech.ac.jp/~dio/dio_event.owl#Human_Vein"/>
      </dio_event:Albumins>
    </dio_event:hasEnablerSituatedParticipant>
    <dio_event:hasResultantPopulationChange rdf:resource="http://www.bio.cs.titech.ac.jp/~dio/dio_event.owl#Population_Increased"/>
    <has_PMID rdf:datatype="http://www.w3.org/2001/XMLSchema#string"
    >3280211</has_PMID>
    <dio_event:hasEnablerSituatedPopulationChange rdf:resource="http://www.bio.cs.titech.ac.jp/~dio/dio_event.owl#Population_Decreased"/>
    <dio_event:hasEnablerTriggerPopulationChange rdf:resource="http://www.bio.cs.titech.ac.jp/~dio/dio_event.owl#Population_Decreased"/>
    <dio_event:hasEnablerTriggerParticipant rdf:resource="#Ketoconazole_Vein"/>
    <dio_event:hasResultantParticipant rdf:resource="#Ketoconazole-Albumin_Vein"/>
  </dio_event:DrugBindingReaction>
  <dio_event:Diffusion rdf:ID="TR0010015">
    <dio_event:hasEnablerTriggerParticipant rdf:resource="#Ketoconazole_Liver"/>
    <dio_event:hasResultantParticipant rdf:resource="#Ketoconazole_Vein"/>
    <rdfs:comment rdf:datatype="http://www.w3.org/2001/XMLSchema#string"
    >Ketoconazole
Liver -> Vein</rdfs:comment>
    <dio_event:hasEnablerTriggerPopulationChange rdf:resource="http://www.bio.cs.titech.ac.jp/~dio/dio_event.owl#Population_Decreased"/>
    <dio_event:hasResultantPopulationChange rdf:resource="http://www.bio.cs.titech.ac.jp/~dio/dio_event.owl#Population_Increased"/>
  </dio_event:Diffusion>
  <dio_event:Ketoconazole rdf:ID="Ketoconazole_Intestinal_Lumen">
    <obo_rel:OBO_REL_located_in rdf:resource="http://www.bio.cs.titech.ac.jp/~dio/dio_event.owl#Human_Extracellular_Region"/>
    <obo_rel:OBO_REL_located_in rdf:resource="http://www.bio.cs.titech.ac.jp/~dio/dio_event.owl#Human_Lumen_of_Intestine"/>
  </dio_event:Ketoconazole>
  <owl:AnnotationProperty rdf:ID="has_CUI">
    <rdf:type rdf:resource="http://www.w3.org/2002/07/owl#DatatypeProperty"/>
    <rdfs:comment rdf:datatype="http://www.w3.org/2001/XMLSchema#string"
    >CUI of UMLS</rdfs:comment>
  </owl:AnnotationProperty>
  <dio_event:Diffusion rdf:ID="TR0010016">
    <rdfs:comment rdf:datatype="http://www.w3.org/2001/XMLSchema#string"
    >Ketoconazole
Artery -> Liver</rdfs:comment>
    <dio_event:hasResultantPopulationChange rdf:resource="http://www.bio.cs.titech.ac.jp/~dio/dio_event.owl#Population_Increased"/>
    <dio_event:hasResultantParticipant rdf:resource="#Ketoconazole_Liver"/>
    <dio_event:hasEnablerTriggerParticipant>
      <dio_event:Ketoconazole rdf:ID="Ketoconazole_Artery">
        <obo_rel:OBO_REL_located_in rdf:resource="http://www.bio.cs.titech.ac.jp/~dio/dio_event.owl#Human_Extracellular_Region"/>
        <obo_rel:OBO_REL_located_in rdf:resource="http://www.bio.cs.titech.ac.jp/~dio/dio_event.owl#Human_Artery"/>
      </dio_event:Ketoconazole>
    </dio_event:hasEnablerTriggerParticipant>
    <dio_event:hasEnablerTriggerPopulationChange rdf:resource="http://www.bio.cs.titech.ac.jp/~dio/dio_event.owl#Population_Decreased"/>
  </dio_event:Diffusion>
  <dio_event:bile_to_Intestinenal_lumen rdf:ID="TR0010013">
    <dio_event:hasEnablerTriggerPopulationChange rdf:resource="http://www.bio.cs.titech.ac.jp/~dio/dio_event.owl#Population_Decreased"/>
    <rdfs:comment rdf:datatype="http://www.w3.org/2001/XMLSchema#string"
    >Ketoconazole
Bile-> Intestinal  lumen</rdfs:comment>
    <dio_event:hasResultantParticipant rdf:resource="#Ketoconazole_Intestinal_Lumen"/>
    <dio_event:hasResultantPopulationChange rdf:resource="http://www.bio.cs.titech.ac.jp/~dio/dio_event.owl#Population_Increased"/>
    <has_PMID rdf:datatype="http://www.w3.org/2001/XMLSchema#string"
    >3280211</has_PMID>
    <dio_event:hasEnablerTriggerParticipant>
      <dio_event:Ketoconazole rdf:ID="Ketoconazole_bile">
        <obo_rel:OBO_REL_located_in rdf:resource="http://www.bio.cs.titech.ac.jp/~dio/dio_event.owl#Human_Extracellular_Region"/>
        <obo_rel:OBO_REL_located_in rdf:resource="http://www.bio.cs.titech.ac.jp/~dio/dio_event.owl#Human_Lumen_of_Common_Bile_Duct"/>
      </dio_event:Ketoconazole>
    </dio_event:hasEnablerTriggerParticipant>
  </dio_event:bile_to_Intestinenal_lumen>
  <dio_event:DrugReleaseReaction rdf:ID="TR0010002">
    <dio_event:hasResultantParticipant rdf:resource="#Ketoconazole_Liver"/>
    <dio_event:hasResultantParticipant>
      <dio_event:CYP3A4 rdf:ID="CYP3A4_Liver">
        <obo_rel:OBO_REL_located_in rdf:resource="http://www.bio.cs.titech.ac.jp/~dio/dio_event.owl#Human_Liver"/>
        <obo_rel:OBO_REL_located_in rdf:resource="http://www.bio.cs.titech.ac.jp/~dio/dio_event.owl#Human_Cytoplasm"/>
      </dio_event:CYP3A4>
    </dio_event:hasResultantParticipant>
    <dio_event:hasResultantPopulationChange rdf:resource="http://www.bio.cs.titech.ac.jp/~dio/dio_event.owl#Population_Increased"/>
    <dio_event:hasEnablerTriggerPopulationChange rdf:resource="http://www.bio.cs.titech.ac.jp/~dio/dio_event.owl#Population_Decreased"/>
    <has_PMID rdf:datatype="http://www.w3.org/2001/XMLSchema#string"
    >10421614</has_PMID>
    <has_PMID rdf:datatype="http://www.w3.org/2001/XMLSchema#string"
    >3280211</has_PMID>
    <dio_event:hasEnablerTriggerParticipant>
      <dio_event:Ketoconazole-CYP3A4 rdf:ID="Ketoconazole-CYP3A4_Liver">
        <obo_rel:OBO_REL_located_in rdf:resource="http://www.bio.cs.titech.ac.jp/~dio/dio_event.owl#Human_Cytoplasm"/>
        <obo_rel:OBO_REL_located_in rdf:resource="http://www.bio.cs.titech.ac.jp/~dio/dio_event.owl#Human_Liver"/>
      </dio_event:Ketoconazole-CYP3A4>
    </dio_event:hasEnablerTriggerParticipant>
  </dio_event:DrugReleaseReaction>
  <dio_event:DrugReleaseReaction rdf:ID="TR0010009">
    <dio_event:hasEnablerTriggerParticipant>
      <dio_event:Ketoconazole-Albumin rdf:ID="Ketoconazole-Albumin_Artery">
        <obo_rel:OBO_REL_located_in rdf:resource="http://www.bio.cs.titech.ac.jp/~dio/dio_event.owl#Human_Extracellular_Region"/>
        <obo_rel:OBO_REL_located_in rdf:resource="http://www.bio.cs.titech.ac.jp/~dio/dio_event.owl#Human_Artery"/>
      </dio_event:Ketoconazole-Albumin>
    </dio_event:hasEnablerTriggerParticipant>
    <dio_event:hasResultantParticipant rdf:resource="#Ketoconazole_Artery"/>
    <dio_event:hasResultantParticipant>
      <dio_event:Albumins rdf:ID="Albumins_Artery">
        <obo_rel:OBO_REL_located_in rdf:resource="http://www.bio.cs.titech.ac.jp/~dio/dio_event.owl#Human_Extracellular_Region"/>
        <obo_rel:OBO_REL_located_in rdf:resource="http://www.bio.cs.titech.ac.jp/~dio/dio_event.owl#Human_Artery"/>
      </dio_event:Albumins>
    </dio_event:hasResultantParticipant>
    <dio_event:hasEnablerTriggerPopulationChange rdf:resource="http://www.bio.cs.titech.ac.jp/~dio/dio_event.owl#Population_Decreased"/>
    <dio_event:hasResultantPopulationChange rdf:resource="http://www.bio.cs.titech.ac.jp/~dio/dio_event.owl#Population_Increased"/>
    <has_PMID rdf:datatype="http://www.w3.org/2001/XMLSchema#string"
    >3280211</has_PMID>
  </dio_event:DrugReleaseReaction>
  <dio_event:Artery_to_Vein rdf:ID="TR0010017">
    <dio_event:hasResultantParticipant rdf:resource="#Ketoconazole_Artery"/>
    <dio_event:hasEnablerTriggerPopulationChange rdf:resource="http://www.bio.cs.titech.ac.jp/~dio/dio_event.owl#Population_Decreased"/>
    <dio_event:hasResultantPopulationChange rdf:resource="http://www.bio.cs.titech.ac.jp/~dio/dio_event.owl#Population_Increased"/>
    <rdfs:comment rdf:datatype="http://www.w3.org/2001/XMLSchema#string"
    >Ketoconazole
Vein -> Artery</rdfs:comment>
    <dio_event:hasEnablerTriggerParticipant rdf:resource="#Ketoconazole_Vein"/>
  </dio_event:Artery_to_Vein>
  <owl:AnnotationProperty rdf:ID="has_ISBN">
    <rdf:type rdf:resource="http://www.w3.org/2002/07/owl#DatatypeProperty"/>
  </owl:AnnotationProperty>
  <dio_event:FMO rdf:ID="FMO_Liver">
    <obo_rel:OBO_REL_located_in rdf:resource="http://www.bio.cs.titech.ac.jp/~dio/dio_event.owl#Human_Liver"/>
    <obo_rel:OBO_REL_located_in rdf:resource="http://www.bio.cs.titech.ac.jp/~dio/dio_event.owl#Human_Cytoplasm"/>
  </dio_event:FMO>
  <dio_event:N-deacetyl-N-hydroxy_ketoconazole rdf:ID="N-deacetyl-N-hydroxy_ketoconazole_Liver">
    <obo_rel:OBO_REL_located_in rdf:resource="http://www.bio.cs.titech.ac.jp/~dio/dio_event.owl#Human_Cytoplasm"/>
    <obo_rel:OBO_REL_located_in rdf:resource="http://www.bio.cs.titech.ac.jp/~dio/dio_event.owl#Human_Liver"/>
  </dio_event:N-deacetyl-N-hydroxy_ketoconazole>
  <dio_event:Oxidation rdf:ID="TR0010011">
    <dio_event:hasResultantPopulationChange rdf:resource="http://www.bio.cs.titech.ac.jp/~dio/dio_event.owl#Population_Increased"/>
    <rdfs:comment rdf:datatype="http://www.w3.org/2001/XMLSchema#string"
    >deacetyle ketoconazole -> N hydroxy ketoconazole</rdfs:comment>
    <dio_event:hasEnablerSituatedPopulationChange rdf:resource="http://www.bio.cs.titech.ac.jp/~dio/dio_event.owl#Population_Increased"/>
    <dio_event:hasResultantParticipant rdf:resource="#N-deacetyl-N-hydroxy_ketoconazole_Liver"/>
    <has_PMID rdf:datatype="http://www.w3.org/2001/XMLSchema#string"
    >10950853</has_PMID>
    <dio_event:hasEnablerSituatedParticipant rdf:resource="#FMO_Liver"/>
    <has_PMID rdf:datatype="http://www.w3.org/2001/XMLSchema#string"
    >10421614</has_PMID>
    <has_PMID rdf:datatype="http://www.w3.org/2001/XMLSchema#string"
    >9193882</has_PMID>
    <dio_event:hasEnablerTriggerPopulationChange rdf:resource="http://www.bio.cs.titech.ac.jp/~dio/dio_event.owl#Population_Decreased"/>
    <dio_event:hasEnablerTriggerParticipant rdf:resource="#Deacetylketoconazole_liver"/>
  </dio_event:Oxidation>
  <dio_event:Diffusion rdf:ID="TR0010012">
    <dio_event:hasResultantPopulationChange rdf:resource="http://www.bio.cs.titech.ac.jp/~dio/dio_event.owl#Population_Increased"/>
    <dio_event:hasResultantParticipant rdf:resource="#Ketoconazole_bile"/>
    <has_PMID rdf:datatype="http://www.w3.org/2001/XMLSchema#string"
    >3280211</has_PMID>
    <has_PMID rdf:datatype="http://www.w3.org/2001/XMLSchema#string"
    >2893690</has_PMID>
    <dio_event:hasEnablerTriggerParticipant rdf:resource="#Ketoconazole_Liver"/>
    <dio_event:hasEnablerTriggerPopulationChange rdf:resource="http://www.bio.cs.titech.ac.jp/~dio/dio_event.owl#Population_Decreased"/>
    <rdfs:comment rdf:datatype="http://www.w3.org/2001/XMLSchema#string"
    >Ketoconazole
Liver -> bile</rdfs:comment>
  </dio_event:Diffusion>
  <owl:AnnotationProperty rdf:ID="has_PMID">
    <rdf:type rdf:resource="http://www.w3.org/2002/07/owl#DatatypeProperty"/>
    <rdfs:comment rdf:datatype="http://www.w3.org/2001/XMLSchema#string"
    >paper's PMID of pubmed</rdfs:comment>
    <rdfs:range rdf:resource="http://www.w3.org/2001/XMLSchema#int"/>
  </owl:AnnotationProperty>
  <dio_event:Ketoconazole rdf:ID="Ketoconazole_Feces">
    <obo_rel:OBO_REL_located_in rdf:resource="http://www.bio.cs.titech.ac.jp/~dio/dio_event.owl#Human_Extracellular_Region"/>
    <obo_rel:OBO_REL_located_in rdf:resource="http://www.bio.cs.titech.ac.jp/~dio/dio_event.owl#Human_Feces"/>
  </dio_event:Ketoconazole>
  <dio_event:Diffusion rdf:ID="TR0010005">
    <dio_event:hasResultantPopulationChange rdf:resource="http://www.bio.cs.titech.ac.jp/~dio/dio_event.owl#Population_Increased"/>
    <dio_event:hasEnablerTriggerParticipant rdf:resource="#Ketoconazole_Portal_Vein"/>
    <owl:versionInfo rdf:datatype="http://www.w3.org/2001/XMLSchema#string"
    >TODO: Check if this is true</owl:versionInfo>
    <dio_event:hasEnablerTriggerPopulationChange rdf:resource="http://www.bio.cs.titech.ac.jp/~dio/dio_event.owl#Population_Decreased"/>
    <dio_event:hasResultantParticipant rdf:resource="#Ketoconazole_Liver"/>
  </dio_event:Diffusion>
  <dio_event:DrugBindingReaction rdf:ID="TR0010007">
    <dio_event:hasEnablerSituatedParticipant rdf:resource="#Albumins_Artery"/>
    <dio_event:hasResultantParticipant rdf:resource="#Ketoconazole-Albumin_Artery"/>
    <dio_event:hasEnablerSituatedPopulationChange rdf:resource="http://www.bio.cs.titech.ac.jp/~dio/dio_event.owl#Population_Decreased"/>
    <dio_event:hasResultantPopulationChange rdf:resource="http://www.bio.cs.titech.ac.jp/~dio/dio_event.owl#Population_Increased"/>
    <has_PMID rdf:datatype="http://www.w3.org/2001/XMLSchema#string"
    >3280211</has_PMID>
    <dio_event:hasEnablerTriggerParticipant rdf:resource="#Ketoconazole_Artery"/>
    <dio_event:hasEnablerTriggerPopulationChange rdf:resource="http://www.bio.cs.titech.ac.jp/~dio/dio_event.owl#Population_Decreased"/>
  </dio_event:DrugBindingReaction>
  <owl:AnnotationProperty rdf:ID="has_FMAID">
    <rdfs:range rdf:resource="http://www.w3.org/2001/XMLSchema#int"/>
    <rdf:type rdf:resource="http://www.w3.org/2002/07/owl#DatatypeProperty"/>
  </owl:AnnotationProperty>
  <dio_event:DrugReleaseReaction rdf:ID="TR0010008">
    <dio_event:hasResultantParticipant rdf:resource="#Albumins_Vein"/>
    <dio_event:hasResultantParticipant rdf:resource="#Ketoconazole_Vein"/>
    <dio_event:hasEnablerTriggerPopulationChange rdf:resource="http://www.bio.cs.titech.ac.jp/~dio/dio_event.owl#Population_Decreased"/>
    <dio_event:hasEnablerTriggerParticipant rdf:resource="#Ketoconazole-Albumin_Vein"/>
    <has_PMID rdf:datatype="http://www.w3.org/2001/XMLSchema#string"
    >3280211</has_PMID>
    <dio_event:hasResultantPopulationChange rdf:resource="http://www.bio.cs.titech.ac.jp/~dio/dio_event.owl#Population_Increased"/>
  </dio_event:DrugReleaseReaction>
  <dio_event:intestinal_lumen_to_outside_the_body rdf:ID="TR0010014">
    <dio_event:hasResultantParticipant rdf:resource="#Ketoconazole_Feces"/>
    <dio_event:hasEnablerTriggerPopulationChange rdf:resource="http://www.bio.cs.titech.ac.jp/~dio/dio_event.owl#Population_Decreased"/>
    <dio_event:hasEnablerTriggerParticipant rdf:resource="#Ketoconazole_Intestinal_Lumen"/>
    <rdfs:comment rdf:datatype="http://www.w3.org/2001/XMLSchema#string"
    >Ketoconazole
intestinal lumen -> feces</rdfs:comment>
    <dio_event:hasResultantPopulationChange rdf:resource="http://www.bio.cs.titech.ac.jp/~dio/dio_event.owl#Population_Increased"/>
  </dio_event:intestinal_lumen_to_outside_the_body>
  <dio_event:DrugBindingReaction rdf:ID="TR0010001">
    <dio_event:hasEnablerSituatedPopulationChange rdf:resource="http://www.bio.cs.titech.ac.jp/~dio/dio_event.owl#Population_Decreased"/>
    <dio_event:hasResultantParticipant rdf:resource="#Ketoconazole-CYP3A4_Liver"/>
    <dio_event:hasResultantPopulationChange rdf:resource="http://www.bio.cs.titech.ac.jp/~dio/dio_event.owl#Population_Increased"/>
    <has_PMID rdf:datatype="http://www.w3.org/2001/XMLSchema#string"
    >10421614</has_PMID>
    <has_PMID rdf:datatype="http://www.w3.org/2001/XMLSchema#string"
    >3280211</has_PMID>
    <dio_event:hasEnablerTriggerParticipant rdf:resource="#Ketoconazole_Liver"/>
    <dio_event:hasEnablerSituatedParticipant rdf:resource="#CYP3A4_Liver"/>
    <dio_event:hasEnablerTriggerPopulationChange rdf:resource="http://www.bio.cs.titech.ac.jp/~dio/dio_event.owl#Population_Decreased"/>
  </dio_event:DrugBindingReaction>
  <dio_event:Diffusion rdf:ID="TR0010003">
    <owl:versionInfo rdf:datatype="http://www.w3.org/2001/XMLSchema#string"
    >TODO: Check if this is true</owl:versionInfo>
    <dio_event:hasResultantParticipant rdf:resource="#Ketoconazole_Smal_Intestine"/>
    <dio_event:hasResultantPopulationChange rdf:resource="http://www.bio.cs.titech.ac.jp/~dio/dio_event.owl#Population_Increased"/>
    <dio_event:hasEnablerTriggerParticipant rdf:resource="#Ketoconazole_Intestinal_Lumen"/>
    <dio_event:hasEnablerTriggerPopulationChange rdf:resource="http://www.bio.cs.titech.ac.jp/~dio/dio_event.owl#Population_Decreased"/>
  </dio_event:Diffusion>
</rdf:RDF>

<!-- Created with Protege (with OWL Plugin 3.2.1, Build 365)  http://protege.stanford.edu -->
